# Supplementary material for: Redox dynamics in seeds of Acer spp: unraveling adaptation strategies of different seed categories
Source: Front Plant Sci. 2024 Jul 24;15:1430695. doi: 10.3389/fpls.2024.1430695 (PMC11303208; doi:10.3389/fpls.2024.1430695)
Supplement: Supplementary file 3 [file Table_2.xlsx]

## Sheet: Arkusz1
	Supplementary Table 2
	Redox dynamics in seeds of Acer spp: unraveling adaptation strategies of different seed categories. Fuchs et al.
Abbreviation	Variable	Climate type	Mean A. platanoides	Mean A. pseudoplatanus	Difference	95% CI	x	t	p
bio1	Mean annual temperature (°C)	Current	6.35308	8.36806	2.01499	-2.04813	-1.98184	-119.16	<0.001
bio2	Mean diurnal temperature range (°C)	Current	8.42362	8.08256	0.341056	0.311419	0.370693	22.5551	<0.001
bio3	Isothermality (dimensionless)	Current	27.419	32.3081	4.88917	-4.911	-4.86734	-438.917	<0.001
bio4	Temperature seasonality (standard deviations*100)	Current	878.849	674.299	204.551	203.71	205.392	476.693	<0.001
bio5	Mean maximum temperature of the warmest month (°C)	Current	21.2778	20.9269	0.350882	0.191797	0.509967	4.32321	<0.001
bio6	Mean minimum temperature of the coldest month (°C)	Current	-7.50862	-2.27531	5.23332	-5.39277	-5.07386	-64.3288	<0.001
bio7	Annual range of temperature (°C)	Current	30.756	23.2802	7.47584	7.32043	7.63125	94.2845	<0.001
bio8	Mean temperatures of the wettest quarter (°C)	Current	10.656	10.0415	0.614573	0.533454	0.695692	14.8492	<0.001
bio9	Mean temperatures of the driest quarter (°C)	Current	2.03629	5.50063	3.46434	-3.5456	-3.38308	-83.5623	<0.001
bio10	Mean temperatures of the warmest quarter (°C)	Current	16.1249	16.0555	0.0694264	0.00479453	0.134058	2.1054	0.0352606
bio11	Mean temperatures of the coldest quarter (°C)	Current	-3.2095	0.56195	3.77145	-3.82625	-3.71666	-134.894	<0.001
bio12	Mean annual precipitation (mm)	Current	1256.58	1482.04	225.457	-265.341	-185.572	-11.0824	<0.001
bio13	Precipitation of the wettest month (mm)	Current	171.178	212.786	41.6082	-57.0102	-26.2063	-5.30421	<0.001
bio14	Precipitation of the driest month (mm)	Current	69.5588	77.1258	7.567	-17.264	2.13001	-1.53597	0.125656
bio15	Precipitation seasonality (dimensionless)	Current	28.6824	26.7085	1.9739	1.91184	2.03596	62.3393	<0.001
bio16	Mean precipitation of the wettest quarter (mm)	Current	453.085	559.972	106.886	-131.49	-82.2826	-8.52075	<0.001
bio17	Mean precipitation of the driest quarter (mm)	Current	239.34	249.585	10.2446	-27.4639	6.97474	-1.16765	0.243258
bio18	Mean precipitation of the warmest quarter (mm)	Current	323.075	324.456	1.38098	-21.0157	18.2537	-0.137992	0.89027
bio19	Mean precipitation of the coldest quarter (mm)	Current	376.416	478.647	102.231	-126.229	-78.2329	-8.35581	<0.001
bio1	Mean annual temperature (°C)	SSP245	9.86287	10.9276	1.06477	-1.15058	-0.978955	-24.3203	<0.001
bio2	Mean diurnal temperature range (°C)	SSP245	8.50395	8.28574	0.218213	0.135689	0.300737	5.18306	<0.001
bio3	Isothermality (dimensionless)	SSP245	26.526	30.8962	4.37015	-4.38984	-4.35047	-435.193	<0.001
bio4	Temperature seasonality (standard deviations*100)	SSP245	875.993	707.566	168.427	167.677	169.176	440.437	<0.001
bio5	Mean maximum temperature of the warmest month (°C)	SSP245	25.164	25.6667	0.50275	-1.00474	-0.000760742	-1.96363	<0.001
bio6	Mean minimum temperature of the coldest month (°C)	SSP245	-4.69523	-1.03447	3.66076	-4.05027	-3.27124	-18.4264	<0.001
bio7	Annual range of temperature (°C)	SSP245	32.2839	25.4754	6.80845	6.32302	7.29389	27.4972	<0.001
bio8	Mean temperatures of the wettest quarter (°C)	SSP245	11.0434	11.5116	0.46822	-0.676082	-0.260358	-4.41519	<0.001
bio9	Mean temperatures of the driest quarter (°C)	SSP245	6.58835	10.1596	3.57127	-3.77942	-3.36313	-33.6292	<0.001
bio10	Mean temperatures of the warmest quarter (°C)	SSP245	19.2189	19.3182	0.0993036	-0.283693	0.0850857	-1.05564	0.291152
bio11	Mean temperatures of the coldest quarter (°C)	SSP245	-0.489134	2.2715	2.76064	-2.90034	-2.62093	-38.7327	<0.001
bio12	Mean annual precipitation (mm)	SSP245	1182.36	1372.36	189.994	-209.282	-170.706	-19.3082	<0.001
bio13	Precipitation of the wettest month (mm)	SSP245	173.197	215.276	42.0791	-49.7802	-34.378	-10.7145	<0.001
bio14	Precipitation of the driest month (mm)	SSP245	74.0331	76.4187	2.38557	-7.2383	2.46716	-0.964529	0.334985
bio15	Precipitation seasonality (dimensionless)	SSP245	27.6365	27.3336	0.302957	0.252173	0.353741	11.6925	<0.001
bio16	Mean precipitation of the wettest quarter (mm)	SSP245	442.454	546.693	104.239	-116.661	-91.8181	-16.4512	<0.001
bio17	Mean precipitation of the driest quarter (mm)	SSP245	238.206	244.583	6.37656	-14.9244	2.17132	-1.46262	0.143665
bio18	Mean precipitation of the warmest quarter (mm)	SSP245	324.623	327.233	2.60988	-12.3245	7.10475	-0.526691	0.598433
bio19	Mean precipitation of the coldest quarter (mm)	SSP245	341.152	424.57	83.4174	-94.7415	-72.0934	-14.4412	<0.001
bio1	Mean annual temperature (°C)	SSP585	11.3181	12.312	0.993977	-1.0794	-0.90855	-22.8058	<0.001
bio2	Mean diurnal temperature range (°C)	SSP585	8.57638	8.41	0.16638	0.0835684	0.249192	3.93816	<0.001
bio3	Isothermality (dimensionless)	SSP585	26.239	30.5791	4.34009	-4.35942	-4.32076	-440.074	<0.001
bio4	Temperature seasonality (standard deviations*100)	SSP585	882.82	730.721	152.099	151.36	152.837	403.75	<0.001
bio5	Mean maximum temperature of the warmest month (°C)	SSP585	27.3939	27.7524	0.358576	-0.858539	0.141386	-1.40619	0.159758
bio6	Mean minimum temperature of the coldest month (°C)	SSP585	-3.36809	-0.0916616	3.27643	-3.6403	-2.91256	-17.6539	<0.001
bio7	Annual range of temperature (°C)	SSP585	32.3786	26.168	6.21064	5.73195	6.68932	25.4362	<0.001
bio8	Mean temperatures of the wettest quarter (°C)	SSP585	10.9521	12.9006	1.94853	-2.15833	-1.73873	-18.2044	<0.001
bio9	Mean temperatures of the driest quarter (°C)	SSP585	7.68639	12.4461	4.75967	-4.97223	-4.54711	-43.8895	<0.001
bio10	Mean temperatures of the warmest quarter (°C)	SSP585	21.1736	21.2192	0.0456085	-0.228733	0.137516	-0.488184	0.625427
bio11	Mean temperatures of the coldest quarter (°C)	SSP585	0.598995	3.34018	2.74119	-2.88043	-2.60195	-38.5885	<0.001
bio12	Mean annual precipitation (mm)	SSP585	1184.39	1387.42	203.026	-222.856	-183.196	-20.0687	<0.001
bio13	Precipitation of the wettest month (mm)	SSP585	179.443	224.046	44.6032	-52.5104	-36.696	-11.0609	<0.001
bio14	Precipitation of the driest month (mm)	SSP585	69.4612	74.4677	5.00651	-9.76157	-0.251445	-2.06589	0.0390738
bio15	Precipitation seasonality (dimensionless)	SSP585	26.5208	27.6166	1.09583	-1.14249	-1.04916	-46.0238	<0.001
bio16	Mean precipitation of the wettest quarter (mm)	SSP585	453.902	569.742	115.84	-128.724	-102.956	-17.6253	<0.001
bio17	Mean precipitation of the driest quarter (mm)	SSP585	237.569	241.913	4.34451	-12.944	4.255	-0.990534	0.321984
bio18	Mean precipitation of the warmest quarter (mm)	SSP585	312.681	317.085	4.40372	-13.9663	5.15882	-0.902841	0.366659
bio19	Mean precipitation of the coldest quarter (mm)	SSP585	359.438	447.743	88.3052	-100.074	-76.5362	-14.7091	<0.001
