# Supplementary material for: Redox dynamics in seeds of Acer spp: unraveling adaptation strategies of different seed categories
Source: Front Plant Sci. 2024 Jul 24;15:1430695. doi: 10.3389/fpls.2024.1430695 (PMC11303208; doi:10.3389/fpls.2024.1430695)
Supplement: Supplementary file 4 [file Table_3.xlsx]

## Sheet: Trx-h1 targets
Supplementary table 3. The cells highlighted in red represent proteins shared by the studied species.
Redox dynamics in seeds of Acer spp: unraveling adaptation strategies of different seed categories. Fuchs et al.
Acer platanoides	Acer pseudoplatanus
Metabolism
ATP synthase CF0 subunit III	2-hydroxyacyl-CoA lyase
CBS domain-containing protein (cystathionine beta-synthase)	4-hydroxy-4-methyl-2-oxoglutarate aldolase
Glucose and ribitol dehydrogenase	5-methyltetrahydropteroyltriglutamate--homocysteine S-methyltransferase
Glutathione peroxidase	AAI domain-containing protein
Glutathione transferase	Acetyl-CoA C-acetyltransferase
Glyceraldehyde-3-phosphate dehydrogenase	Aconitate hydratase
glyceraldehyde-3-phosphate dehydrogenase (cytosolic fragment)	Acyl carrier protein
Mitochondrial-processing peptidase subunit alpha	Acyl-CoA oxidase 4
Non-specific lipid-transfer protein	Adenosine kinase
Nucleoside diphosphate kinase	Adenosylhomocysteinase
Phosphoglucomutase (alpha-D-glucose-1,6-bisphosphate-dependent)	Alcohol dehydrogenase
Pyruvate decarboxylase	alcohol dehydrogenase 1
SERPIN domain-containing protein	Aldehyde dehydrogenase (NAD(+))
Sucrose synthase	Aldo_ket_red domain-containing protein
Thioredoxin-dependent peroxiredoxin	Allantoinase
Transketolase	Allene-oxide cyclase
PKS_ER domain-containing protein	Alpha-aminoacylpeptide hydrolase
	Alpha-galactosidase
	Alpha-mannosidase
	Aminotran_1_2 domain-containing protein
	Aspartate aminotransferase
	ATP synthase
	ATP synthase CF1 alpha subunit
	ATP synthase subunit beta
	ATP-dependent (S)-NAD(P)H-hydrate dehydratase
	ATP-dependent Clp protease proteolytic subunit
	Beta-amylase
	Beta-galactosidase
	Beta-hexosaminidase
	Catalase
	Chitin-binding type-1 domain-containing protein
	CN hydrolase domain-containing protein
	D-3-phosphoglycerate dehydrogenase
	enoyl-[acyl-carrier-protein] reductase [NADH], chloroplastic
	Formate dehydrogenase, mitochondrial
	Fructose-bisphosphate aldolase
	Fumarylacetoacetase
	gamma aminobutyrate transaminase 3
	GDSL esterase/lipase
	Glucose-6-phosphate isomerase
	Glutamate dehydrogenase
	Glutamine synthetase
	Glutathione peroxidase
	Glutathione reductase
	Glutathione S-transferase DHAR2-like protein
	Glutathione transferase
	Glutathione transferase
	Glyceraldehyde-3-phosphate dehydrogenase
	Glycerophosphodiester phosphodiesterase
	Glycine cleavage system H protein
	Glyoxalase I
	GST N-terminal domain-containing protein
	Hydroxymethylbilane synthase
	Inactive beta-glucosidase 14
	Isocitrate dehydrogenase [NADP]
	isovaleryl-CoA dehydrogenase, mitochondrial
	Ketol-acid reductoisomerase
	L-ascorbate peroxidase
	Lactoylglutathione lyase
	Malate dehydrogenase
	Malic enzyme
	Methylmalonate-semialdehyde dehydrogenase (CoA acylating)
	Molybdopterin molybdenumtransferase
	Non-specific lipid-transfer protein
	Non-specific serine/threonine protein kinase
	Nucleoside diphosphate kinase
	Oxoglutarate dehydrogenase (succinyl-transferring)
	PD40 domain-containing protein
	Peroxidase
	Phosphoglucomutase (alpha-D-glucose-1,6-bisphosphate-dependent)
	Phosphoglucomutase (alpha-D-glucose-1,6-bisphosphate-dependent)
	Phosphoglycerate kinase
	Phosphoglycerate mutase (2,3-diphosphoglycerate-independent)
	Phospholipase A1
	Phospholipase D
	Phosphopyruvate hydratase
	PKS_ER domain-containing protein
	protein DJ-1 homolog B-like
	Protein kinase domain-containing protein
	puromycin-sensitive aminopeptidase
	Putative transferase
	RuBisCO large subunit-binding protein subunit alpha isoform 2
	S-(hydroxymethyl)glutathione dehydrogenase
	S-formylglutathione hydrolase
	Short-chain dehydrogenase/reductase
	SWIM-type domain-containing protein
	Thioredoxin-dependent peroxiredoxin
	Transaldolase OS=Acer yangbiense
	triosephosphate isomerase, chloroplastic
	Urease
	UTP--glucose-1-phosphate uridylyltransferase
	V-ATPase 66 kDa subunit
	AbfB domain-containing protein
	Aldose 1-epimerase
	Succinate-semialdehyde dehydrogenase
	Phytocyanin domain-containing protein
	Selenium binding family protein
	SERPIN domain-containing protein
17	97	shared 8
Genetic information processing
26S proteasome non-ATPase regulatory subunit 1 homolog	peptide-N4-(N-acetyl-beta- glucosaminyl)asparagine amidase A-like
40S ribosomal protein S8	14_3_3 domain-containing protein
60S acidic ribosomal protein P0	20 kDa chaperonin, chloroplastic
Cell division cycle protein 48 homolog	40S ribosomal protein S12
Chaperonin containing TCP-1 theta (CCT-theta)	60S acidic ribosomal protein P0
Chaperonin Cpn	60S acidic ribosomal protein P3-like
Coatomer subunit beta'	60S ribosomal protein L12
EF1_GNE domain-containing protein	AAA domain-containing protein
eIF-5a domain-containing protein	Abhydrolase_3 domain-containing protein
Elongation factor 1-alpha	Aldedh domain-containing protein
Elongation factor 1-gamma-like	Bet_v_1 domain-containing protein
Eukaryotic initiation factor 4A-11	C-CAP/cofactor C-like domain-containing protein
Eukaryotic translation initiation factor 5A	CAF1C_H4-bd domain-containing protein
F-box domain-containing protein	Calreticulin
GTP-binding nuclear protein	chaperonin CPN60-2, mitochondrial
HATPase_c domain-containing protein	Clp R domain-containing protein
KH type-2 domain-containing protein	Coatomer subunit delta
La protein 1	CS domain-containing protein
Luminal-binding protein 5	DNA damage-inducible protein 1 isoform X1
Peptidase A1 domain-containing protein	DUF3700 domain-containing protein
Peptidylprolyl isomerase	E1 ubiquitin-activating enzyme
PFK domain-containing protein	E2F transcription factor-like E2FE isoform X1
Protein argonaute 1-like	EF1_GNE domain-containing protein
Reverse transcriptase	Elongation factor 1-alpha
Ribosomal_S10 domain-containing protein	Eukaryotic initiation factor 4A-8-like isoform X1
SHSP domain-containing protein	Eukaryotic translation initiation factor 3 subunit I
T-complex protein 1 subunit delta	FRIGIDA-like protein
Thioredoxin domain-containing protein	gag_pre-integrs domain-containing protein
Tr-type G domain-containing protein	Glutaredoxin-dependent peroxiredoxin
Tumor necrosis factor receptor superfamily member 16	HABP4_PAI-RBP1 domain-containing protein
Ubiquitinyl hydrolase 1	HATPase_c domain-containing protein
WHy domain-containing protein	Heat shock 70 kDa protein
AAA domain-containing protein	HMG box domain-containing protein
	HSP70 domain-containing protein
	KH domain-containing protein isofororm
	Lactamase_B domain-containing protein
	Luminal binding protein
	MBD domain-containing protein
	Mediator of RNA polymerase II transcription subunit 13
	Myb_DNA-bind_3 domain-containing protein
	NAC-A/B domain-containing protein
	Nucleus-like protein
	pentatricopeptide repeat-containing protein
	Peptidase A1 domain-containing protein
	Peptidase_M24 domain-containing protein
	Peptidase_S9 domain-containing protein
	Peptidyl-prolyl cis-trans isomerase
	PfkB domain-containing protein
	PHD-type domain-containing protein
	PMEI domain-containing protein
	Polyubiquitin 10 protein
	PPIase cyclophilin-type domain-containing protein
	Proteasome subunit alpha type
	Proteasome subunit alpha type
	Proteasome subunit beta
	protein CROWDED NUCLEI 4
	Protein disulfide-isomerase
	PWWP domain-containing protein
	Pyr_redox_2 domain-containing protein
	replication factor C subunit 3-like
	Retrotran_gag_3 domain-containing protein
	Ribonuclease
	RING-type domain-containing protein
	RRM domain-containing protein
	S1 motif domain-containing protein
	SAM_MT_RSMB_NOP domain-containing protein
	Serine-threonine kinase receptor-associated protein
	SHSP domain-containing protein
	STI1 domain-containing protein
	SUI1 domain-containing protein
	TCP-1/cpn60 chaperonin family protein
	TF-B3 domain-containing protein
	Tr-type G domain-containing protein
	U2 snRNP auxiliary factor large subunit
	Ubiquitin-specific protease 15
	Vesicle-associated membrane protein 726
	VOC domain-containing protein
	WHy domain-containing protein
33	78	shared 8
Signalling and cellular processes
Aspartic proteinase	ABC transporter domain-containing protein
Na_H_Exchanger domain-containing protein	Actin
Tyrosine-protein phosphatase domain-containing protein	ADF-H domain-containing protein
Actin	ANAPC4_WD40 domain-containing protein
	aspartic proteinase A1-like
	Cysteine protease, putative
	Cysteine proteinase inhibitor
	FAS1 domain-containing protein
	Guanosine nucleotide diphosphate dissociation inhibitor
	Hydrolase, hydrolyzing O-glycosyl compounds, putative
	Kinesin-like protein
	MAM33 domain-containing protein
	Na_H_Exchanger domain-containing protein
	nucleolin 2-like isoform X1
	Peroxiredoxin
	PH domain-containing protein
	ultraviolet-B receptor UVR8-like
	Phorbol-ester/DAG-type domain-containing protein
4	18	shared 2
Environmental information processing
Superoxide dismutase [Cu-Zn]	Alcohol dehydrogenase-like protein 7
	Calmodulin-binding protein
	Desiccation-related protein PCC3-06-like
	Guanine nucleotide-binding protein
	L-ascorbate oxidase homolog
	low-temperature-induced 65 kDa protein
	LRRNT_2 domain-containing protein
	lysM domain-containing GPI-anchored protein 1
	PMR5N domain-containing protein
	Profilin
	Superoxide dismutase [Cu-Zn]
	UBC core domain-containing protein
	Vicilin-like antimicrobial peptides A
1	13	shared 1
Unclissified
11S globulin	Late embryogenesis abundant protein
Amidohydro-rel domain-containing protein	11-S seed storage protein
Amine oxidase	CYTOSOL_AP domain-containing protein
Cupin type-1 domain-containing protein	DLH domain-containing protein
Glutaredoxin domain-containing protein	DUF295 domain-containing protein
Myb-like protein X	ECH_2 domain-containing protein
Osmotin-like protein	EGF_CA domain-containing protein
PITH domain-containing protein	em-like protein GEA6
Protein-serine/threonine phosphatase	Germin-like protein
SMAP domain-containing protein	Legumin family protein
Subtilisin-like protease SBT1.3	Protein-L-isoaspartate O-methyltransferase
Tripeptidyl-peptidase II	TAXi_C domain-containing protein
Vicilin-like antimicrobial peptides 2-2	TCTP domain-containing protein
13	13	shared 0

## Sheet: Acer platanoides
Supplementary table 3a
Acer platanoides
Metabolism	%Cov	%Cov(50)	%Cov(95)	Accessions	Names according to fasta search	Contrib	Conf	Sequence	dMass	Obs MW	Obs m/z	Theor MW	Theor m/z	Theor z	Sc	Spectrum	Acq Time	Intensity (Peptide)	PrecursorIntensityAcquisition	Apex Time (Peptide)	Elution Peak Width (Peptide)	MS2Counts
ATP synthase CF0 subunit III	40.74	40.74	40.74	tr|A0A894JIL1|A0A894JIL1_9ROSI; tr|A0A889ZXI6|A0A889ZXI6_9ROSI; tr|A0A889ZW03|A0A889ZW03_9ROSI; tr|A0A889ZVQ8|A0A889ZVQ8_9ROSI; tr|A0A889ZV89|A0A889ZV89_9ROSI; tr|A0A889ZUY9|A0A889ZUY9_9ROSI; tr|A0A889ZUW1|A0A889ZUW1_ACESA; tr|A0A889ZUB1|A0A889ZUB1_9ROSI; tr|A0A889ZU20|A0A889ZU20_9ROSI; tr|A0A889ZTS7|A0A889ZTS7_ACESA; tr|A0A889ZTL7|A0A889ZTL7_9ROSI; tr|A0A889ZT83|A0A889ZT83_9ROSI; tr|A0A889ZT00|A…	ATP synthase CF0 subunit III OS=Acer sinense OX=291223 GN=atpH PE=4 SV=1; ATP synthase CF0 C subunit OS=Acer velutinum OX=290840 GN=atpH PE=4 SV=1; ATP synthase CF0 C subunit OS=Acer trautvetteri OX=168573 GN=atpH PE=4 SV=1; ATP synthase CF0 C subunit OS=Acer tenuifolium OX=171219 GN=atpH PE=4 SV=1; ATP synthase CF0 C subunit OS=Acer tataricum subsp. semenovii OX=171217 GN=atpH PE=4 SV=1; ATP syn…	2	99	IRGTLLLSLAFMEALTIYGLVVALALLFANPFV	-0.00617	3565.03	892.266	3565.04	892.267	4	13	1.1.1.3457.5	79.3997	680.98	675.3	79.41	0.25	1676.69
CBS domain-containing protein (cystathionine beta-synthase)	3.333	3.333	3.333	tr|A0A5C7GQL6|A0A5C7GQL6_9ROSI	CBS domain-containing protein OS=Acer yangbiense OX=1000413 GN=EZV62_026093 PE=4 SV=1	1.33724	99	LITVTPDTK	0.000179351	986.565	494.29	986.565	494.29	2	7	1.1.1.2593.11	26.1945	542.19	498.42	26.24	0.62	571.636
Glucose and ribitol dehydrogenase	18.37	16.33	13.7	tr|A0A5C7I8S3|A0A5C7I8S3_9ROSI	Uncharacterized protein OS=Acer yangbiense OX=1000413 GN=EZV62_006819 PE=4 SV=1	2	99	IDVLVNNAAEQYEGSIEEIDEQR	0.00505017	2633.25	878.758	2633.25	878.756	3	10	1.1.1.3157.39	61.1716	374.7	151.11	61.69	0.75	1136.45
Glutathione peroxidase	2.162	2.162	2.162	tr|A0A5C7H147|A0A5C7H147_9ROSI	Glutathione peroxidase OS=Acer yangbiense OX=1000413 GN=EZV62_023009 PE=3 SV=1	2	99	TGSVYDFTVK	-0.00032221	1115.55	558.782	1115.55	558.782	2	8	1.1.1.3046.23	54.2274	365.25	360.17	54.45	1.56	949.274
Glutathione transferase	33.18	29.44	23.36	tr|A0A5C7I2L5|A0A5C7I2L5_9ROSI	Glutathione transferase OS=Acer yangbiense OX=1000413 GN=EZV62_010465 PE=3 SV=1	2	99	DIDFELVPVDMSAGEHK	-1.99e-05	1900.89	634.636	1900.89	634.636	3	9	1.1.1.3278.17	68.6461	511.53	336.49	68.75	0.31	884.434
Glyceraldehyde-3-phosphate dehydrogenase	17.12	16.82	14.41	tr|A0A5C7H3K9|A0A5C7H3K9_9ROSI	Glyceraldehyde-3-phosphate dehydrogenase OS=Acer yangbiense OX=1000413 GN=EZV62_023843 PE=3 SV=1	2	99	AGIALNDNFVK	-0.00375	1160.62	581.315	1160.62	581.317	2	7	1.1.1.3054.22	54.7263	989.5	515.48	55.39	1.12	906.134
glyceraldehyde-3-phosphate dehydrogenase (cytosolic fragment)	21.18	20.69	20.69	tr|A0A3Q9D3H9|A0A3Q9D3H9_ACEPM	Cytosolic glyceraldehyde-3-phosphate dehydrogenase (Fragment) OS=Acer palmatum var. dissectum OX=1756250 PE=3 SV=1	2	99	GILGYTEDDVVSTDFVGDNR	-0.000451	2171	1086.51	2171	1086.51	2	10	1.1.1.3185.48	62.9347	21.2709	21.2709			356.684
Mitochondrial-processing peptidase subunit alpha
Non-specific lipid-transfer protein	10.67	10.67	10.67	tr|A0A5C7HPG8|A0A5C7HPG8_9ROSI	Non-specific lipid-transfer protein OS=Acer yangbiense OX=1000413 GN=EZV62_016792 PE=3 SV=1	1.63827	99	QISGINLNLAAGLPGK	-0.00595935	1564.89	783.451	1564.89	783.454	2	7	1.1.1.3163.43	61.5506	22.1805	22.1805			723.694
Nucleoside diphosphate kinase	8.861	8.861	8.861	tr|A0A5C7H2E2|A0A5C7H2E2_9ROSI	Nucleoside diphosphate kinase OS=Acer yangbiense OX=1000413 GN=EZV62_023196 PE=3 SV=1	2	99	TFIAIKPDGVQR	0.00585	1343.76	448.928	1343.76	448.926	3	7	1.1.1.3211.3	64.5068	231.72	220.49	64.5	0.94	604.22
Phosphoglucomutase (alpha-D-glucose-1,6-bisphosphate-dependent)	2.135	2.135	0	tr|A0A5C7HJH0|A0A5C7HJH0_9ROSI; tr|A0A5C7H9D9|A0A5C7H9D9_9ROSI	Phosphoglucomutase (alpha-D-glucose-1,6-bisphosphate-dependent) OS=Acer yangbiense OX=1000413 GN=EZV62_018483 PE=3 SV=1; Phosphoglucomutase (alpha-D-glucose-1,6-bisphosphate-dependent) OS=Acer yangbiense OX=1000413 GN=EZV62_022331 PE=3 SV=1	0.0888424	83.58	LSGTGSEGATIR	0.00845	1147.59	574.803	1147.58	574.799	2	7	1.1.1.2507.13	20.9388	93.1	83.3	20.65	0.98	210.933
Pyruvate decarboxylase	1.647	1.647	1.647	tr|A0A5C7HPT8|A0A5C7HPT8_9ROSI	Pyruvate decarboxylase OS=Acer yangbiense OX=1000413 GN=EZV62_016668 PE=3 SV=1	2	99	IYVPDGLPLK	-0.00562316	1113.64	557.826	1113.64	557.829	2	6	1.1.1.3164.15	61.6	310.62	289.11	61.81	0.69	625.53
SERPIN domain-containing protein	3.274	3.274	0	tr|A0A5C7H6U8|A0A5C7H6U8_9ROSI	SERPIN domain-containing protein OS=Acer yangbiense OX=1000413 GN=EZV62_021504 PE=3 SV=1	0.114074	89.25	AASNQVDFQTK	0.00230151	1207.59	604.8	1207.58	604.799	2	8	1.1.1.2512.15	21.2502	177.79	78.94	21.51	1.23	247.186
Sucrose synthase	2.343	2.343	1.356	tr|A0A5C7I488|A0A5C7I488_9ROSI	Sucrose synthase OS=Acer yangbiense OX=1000413 GN=EZV62_010380 PE=3 SV=1	0.10902	97.35	EELVNGATDGR	-0.00755453	1160.52	581.269	1160.53	581.273	2	7	1.1.1.2524.15	21.9764	199.49	197	22	1.23	339.164
Thioredoxin-dependent peroxiredoxin	22.48	22.15	17.11	tr|A0A5C7HMD0|A0A5C7HMD0_9ROSI	Thioredoxin-dependent peroxiredoxin OS=Acer yangbiense OX=1000413 GN=EZV62_015990 PE=4 SV=1	2	99	APDFEAEAVFDQEFINVK	0.00836	2067.99	690.336	2067.98	690.334	3	14	1.1.1.3268.11	68.0308	517.78	476.82	68.07	1.05	1042.76
Transketolase	6.037	6.037	3.806	tr|A0A5C7GXQ2|A0A5C7GXQ2_9ROSI	Transketolase OS=Acer yangbiense OX=1000413 GN=EZV62_025385 PE=3 SV=1	2	99	DVPSLIALSR	-0.00237	1069.61	535.813	1069.61	535.814	2	6	1.1.1.3158.8	61.2004	321.94	244.11	60.81	1.5	1008.33
PKS_ER domain-containing protein	1.152	1.152	1.152	tr|A0A5C7HTD2|A0A5C7HTD2_9ROSI; tr|A0A5C7HT74|A0A5C7HT74_9ROSI; tr|A0A5C7H4Y6|A0A5C7H4Y6_9ROSI	PKS_ER domain-containing protein OS=Acer yangbiense OX=1000413 GN=EZV62_014627 PE=4 SV=1; PKS_ER domain-containing protein OS=Acer yangbiense OX=1000413 GN=EZV62_014631 PE=3 SV=1; PKS_ER domain-containing protein OS=Acer yangbiense OX=1000413 GN=EZV62_021180 PE=3 SV=1	0.707744	99	VTVISTSPSK	-0.000937	1017.57	509.792	1017.57	509.793	2	7	1.1.1.2529.13	22.2788	185.72	179.01	22.25	0.99	324.979
17
Genetic information processing
26S proteasome non-ATPase regulatory subunit 1 homolog	1.304	1.304	1.304	tr|A0A5C7HDM3|A0A5C7HDM3_9ROSI	26S proteasome non-ATPase regulatory subunit 2 homolog OS=Acer yangbiense OX=1000413 GN=EZV62_020356 PE=3 SV=1	1.63827	99	QESVEATAEVSK	-0.000175332	1276.61	639.314	1276.61	639.315	2	9	1.1.1.2521.18	21.8123	204.41	193.17	21.88	1.11	310.273
40S ribosomal protein S8	7.175	7.175	7.175	tr|A0A5C7IEN4|A0A5C7IEN4_9ROSI	40S ribosomal protein S8 OS=Acer yangbiense OX=1000413 GN=EZV62_008697 PE=3 SV=1	1.61979	99	EAEEGEAAAAPAEEAK	-0.00386	1571.69	786.853	1571.7	786.855	2	13	1.1.1.2513.13	21.3249	109.03	95.78	21.21	0.37	212.411
60S acidic ribosomal protein P0	4.348	4.348	4.348	tr|A0A5C7HNP0|A0A5C7HNP0_9ROSI; tr|A0A5C7H081|A0A5C7H081_9ROSI	60S acidic ribosomal protein P0 OS=Acer yangbiense OX=1000413 GN=EZV62_016512 PE=3 SV=1; 60S acidic ribosomal protein P0 OS=Acer yangbiense OX=1000413 GN=EZV62_026030 PE=3 SV=1	2	99	GTVEIITPVELIK	0.00128	1410.83	706.425	1410.83	706.424	2	11	1.1.1.3276.18	68.5227	519.2	294.99	68.13	0.8	750.722
Cell division cycle protein 48 homolog	2.733	1.242	1.242	tr|A0A5C7HNY7|A0A5C7HNY7_9ROSI	Uncharacterized protein OS=Acer yangbiense OX=1000413 GN=EZV62_016304 PE=4 SV=1	1.04576	99	LAGESESNLR	-0.00160655	1074.53	538.272	1074.53	538.273	2	8	1.1.1.2503.11	20.6958	129.49	101.49	20.53	1.05	282.391
Chaperonin containing TCP-1 theta (CCT-theta)	3.86	1.838	1.838	tr|A0A5C7IAF6|A0A5C7IAF6_9ROSI	CCT-theta OS=Acer yangbiense OX=1000413 GN=EZV62_007585 PE=3 SV=1	1.50864	99	AVDDGVNTYK	-0.00355233	1080.51	541.26	1080.51	541.262	2	8	1.1.1.2507.9	20.9259	210.48	205.44	20.78	1.11	334.57
Chaperonin Cpn	23.66	20.21	20.21	tr|A0A5C7IUF8|A0A5C7IUF8_9ROSI	Uncharacterized protein OS=Acer yangbiense OX=1000413 GN=EZV62_001073 PE=3 SV=1	2	99	AGIIDPLK	-0.00221	825.494	413.754	825.496	413.755	2	7	1.1.1.3128.2	59.3226	183.2	126.02	59.57	0.75	409.895
Coatomer subunit beta'	2.13	1.217	1.217	tr|A0A5C7IJ77|A0A5C7IJ77_9ROSI	Coatomer subunit beta' OS=Acer yangbiense OX=1000413 GN=EZV62_004054 PE=3 SV=1	0.391474	98.01	DTNTFASASLDR	0.00367	1296.6	649.306	1296.59	649.305	2	7	1.1.1.2664.23	30.5761	18.664	18.664			344.665
EF1_GNE domain-containing protein	15.49	12.32	12.32	tr|A0A5C7H3L2|A0A5C7H3L2_9ROSI	EF1_GNE domain-containing protein OS=Acer yangbiense OX=1000413 GN=EZV62_023819 PE=3 SV=1	2	99	AVAFYDVNSAAGLK	0.00488	1467.74	734.878	1467.74	734.875	2	11	1.1.1.3045.38	54.1812	405.36	296.82	54.01	0.94	1061.03
eIF-5a domain-containing protein	52.38	47.62	30.69	tr|A0A5C7HX86|A0A5C7HX86_9ROSI	eIF-5a domain-containing protein OS=Acer yangbiense OX=1000413 GN=EZV62_012135 PE=3 SV=1	2	99	LPTDDNLLSQIK	-0.00161669	1355.73	678.871	1355.73	678.872	2	13	1.1.1.3122.27	58.9754	1909.94	1196.45	59.51	0.87	1766.71
Elongation factor 1-alpha	26.17	24.16	20.81	tr|A0A5C7GYL7|A0A5C7GYL7_9ROSI	Elongation factor 1-alpha OS=Acer yangbiense OX=1000413 GN=EZV62_025460 PE=3 SV=1	2	99	IGGIGTVPVGR	-0.00194	1024.6	513.308	1024.6	513.309	2	9	1.1.1.3022.17	52.725	722.56	654.16	52.77	0.56	958.435
Elongation factor 1-gamma-like	2.366	2.366	2.366	tr|A0A5C7HAY7|A0A5C7HAY7_9ROSI	Uncharacterized protein OS=Acer yangbiense OX=1000413 GN=EZV62_018951 PE=4 SV=1	2	99	MLIIGSEPPFK	-0.00728309	1230.66	616.338	1230.67	616.341	2	7	1.1.1.3204.24	64.0926	193.87	125.57	64.19	0.44	608.638
Eukaryotic initiation factor 4A-11	4.948	2.062	0	tr|A0A5C7IJ29|A0A5C7IJ29_9ROSI; tr|A0A5C7HYH5|A0A5C7HYH5_9ROSI; tr|A0A5C7HYD1|A0A5C7HYD1_9ROSI; tr|A0A5C7HXN9|A0A5C7HXN9_9ROSI	Uncharacterized protein OS=Acer yangbiense OX=1000413 GN=EZV62_003451 PE=3 SV=1; Uncharacterized protein OS=Acer yangbiense OX=1000413 GN=EZV62_013227 PE=3 SV=1; Uncharacterized protein OS=Acer yangbiense OX=1000413 GN=EZV62_013228 PE=3 SV=1; Uncharacterized protein OS=Acer yangbiense OX=1000413 GN=EZV62_012958 PE=3 SV=1	0.0428718	70.06	VLITTDLLAR	0.000722	1113.68	557.846	1113.68	557.845	2	6	1.1.1.3205.10	64.1397	178.22	172	64.37	0.69	634.301
Eukaryotic translation initiation factor 5A	42.14	37.11	21.38	tr|A0A5C7HI97|A0A5C7HI97_9ROSI	Eukaryotic translation initiation factor 5A OS=Acer yangbiense OX=1000413 GN=EZV62_017887 PE=3 SV=1	2	99	TFPQQAGTIR	-0.00379	1117.58	559.799	1117.59	559.801	2	7	1.1.1.2922.6	46.6107	491.21	443.71	46.52	1.1	674.659
F-box domain-containing protein	2.801	2.801	2.801	tr|A0A5C7I2C7|A0A5C7I2C7_9ROSI	F-box domain-containing protein OS=Acer yangbiense OX=1000413 GN=EZV62_009840 PE=4 SV=1	0.255707	98.97	GFDKMIWQIK	-0.00817	1280.65	427.891	1280.66	427.894	3	8	1.1.1.2510.3	21.0944	846.57	531.29	20.78	0.8	884.037
GTP-binding nuclear protein	4.977	4.977	4.977	tr|A0A5C7HYU2|A0A5C7HYU2_9ROSI; tr|A0A5C7HW10|A0A5C7HW10_9ROSI	GTP-binding nuclear protein OS=Acer yangbiense OX=1000413 GN=EZV62_013483 PE=3 SV=1; GTP-binding nuclear protein OS=Acer yangbiense OX=1000413 GN=EZV62_012676 PE=3 SV=1	1.24413	99	LVIVGDGGTGK	-0.00307267	1014.57	508.291	1014.57	508.293	2	8	1.1.1.2596.3	26.3793	512.91	403.67	26.48	0.8	728.586
HATPase_c domain-containing protein	4.125	4.125	4.125	tr|A0A5C7IFK6|A0A5C7IFK6_9ROSI	HATPase_c domain-containing protein OS=Acer yangbiense OX=1000413 GN=EZV62_009352 PE=3 SV=1	2	99	ELISNSSDALDK	-0.00781407	1290.62	646.318	1290.63	646.322	2	9	1.1.1.2868.25	43.2747	13.9156	13.9156			529.894
KH type-2 domain-containing protein	12.18	6.723	3.361	tr|A0A5C7HXD9|A0A5C7HXD9_9ROSI	KH type-2 domain-containing protein OS=Acer yangbiense OX=1000413 GN=EZV62_013166 PE=3 SV=1	0.337242	96.47	ELTSVVQK	0.0013	902.509	452.262	902.507	452.261	2	7	1.1.1.2505.5	20.8039	169.31	97.79	21.39	0.92	306.227
La protein 1	2.814	2.814	2.814	tr|A0A5C7HZB2|A0A5C7HZB2_9ROSI	Uncharacterized protein OS=Acer yangbiense OX=1000413 GN=EZV62_013402 PE=4 SV=1	1.65758	99	TNVEIESSENATK	-0.00324156	1420.66	711.34	1420.67	711.341	2	12	1.1.1.2525.18	22.0574	497.86	285.06	22.25	0.49	343.276
Luminal-binding protein 5	3.598	3.598	3.598	tr|A0A5C7H1P4|A0A5C7H1P4_9ROSI	Uncharacterized protein OS=Acer yangbiense OX=1000413 GN=EZV62_023223 PE=3 SV=1	2	99	IINEPTAAAIAYGLDK	-0.0109	1658.88	830.446	1658.89	830.451	2	8	1.1.1.3138.39	59.9868	24.8728	24.8728			620.982
Peptidase A1 domain-containing protein	14.55	12.95	12.95	tr|A0A5C7H9F7|A0A5C7H9F7_9ROSI	Peptidase A1 domain-containing protein OS=Acer yangbiense OX=1000413 GN=EZV62_022351 PE=4 SV=1	2	99	ATNLFTTNIHK	-0.00184	1258.67	420.562	1258.67	420.563	3	7	1.1.1.3204.3	64.0698	310.42	231.54	63.81	1.06	709.666
Peptidylprolyl isomerase	8.455	8.455	8.455	tr|A0A5C7I6D2|A0A5C7I6D2_9ROSI	Uncharacterized protein OS=Acer yangbiense OX=1000413 GN=EZV62_011825 PE=4 SV=1	2	99	VVEGLDVIK	-0.00194	970.568	486.291	970.57	486.292	2	8	1.1.1.3063.8	55.273	407.58	380.09	55.32	1.06	622.411
PFK domain-containing protein	1.802	1.802	1.802	tr|A0A5C7IK25|A0A5C7IK25_9ROSI; tr|A0A5C7IHS7|A0A5C7IHS7_9ROSI; tr|A0A5C7HXX3|A0A5C7HXX3_9ROSI; tr|A0A5C7HXV3|A0A5C7HXV3_9ROSI	PFK domain-containing protein OS=Acer yangbiense OX=1000413 GN=EZV62_003731 PE=4 SV=1; ATP-dependent 6-phosphofructokinase OS=Acer yangbiense OX=1000413 GN=PFK PE=3 SV=1; ATP-dependent 6-phosphofructokinase OS=Acer yangbiense OX=1000413 GN=PFK PE=3 SV=1; ATP-dependent 6-phosphofructokinase OS=Acer yangbiense OX=1000413 GN=PFK PE=3 SV=1	0.655608	98.64	IVDSIQDR	-0.0019	944.491	473.253	944.493	473.254	2	6	1.1.1.2512.8	21.2275	224	204.5	21.27	1.91	327.119
Protein argonaute 1-like	7.598	7.598	7.598	tr|A0A5C7H1Y9|A0A5C7H1Y9_9ROSI	Uncharacterized protein OS=Acer yangbiense OX=1000413 GN=EZV62_023474 PE=3 SV=1	2	99	GPGAGAAVKPLPALK	-0.00567702	1345.8	449.608	1345.81	449.61	3	9	1.1.1.3182.6	62.6983	690.71	621.55	62.75	0.94	1089.41
Reverse transcriptase	3.662	3.662	3.662	RRRRRtr|A0A5C7HJN1|A0A5C7HJN1_9ROSI	REVERSED Uncharacterized protein OS=Acer yangbiense OX=1000413 GN=EZV62_018377 PE=4 SV=1	0.642065	98.76	DIREQVNNDGDRR	0.00625	1585.76	529.595	1585.76	529.593	3	10	1.1.1.2665.10	30.6123	4104.19	476.52	29.66	0.49	998.066
Ribosomal_S10 domain-containing protein	15.57	15.57	15.57	tr|A0A5C7IN17|A0A5C7IN17_9ROSI	Ribosomal_S10 domain-containing protein OS=Acer yangbiense OX=1000413 GN=EZV62_005678 PE=3 SV=1	2	99	VIDLFSSPDVVK	-0.00217631	1317.72	659.865	1317.72	659.866	2	8	1.1.1.3195.10	63.5301	972.58	437.6	64.25	1.19	1073.27
SHSP domain-containing protein	14.16	14.16	14.16	tr|A0A5C7GVI2|A0A5C7GVI2_9ROSI	SHSP domain-containing protein OS=Acer yangbiense OX=1000413 GN=EZV62_024404 PE=3 SV=1	2	99	LFDDAITFPGSR	-0.00925826	1337.65	669.833	1337.66	669.838	2	8	1.1.1.3190.22	63.2158	794.5	755.6	63	0.94	1762.5
T-complex protein 1 subunit delta	7.29	3.364	3.364	tr|A0A5C7H3B1|A0A5C7H3B1_9ROSI	T-complex protein 1 subunit delta OS=Acer yangbiense OX=1000413 GN=EZV62_023925 PE=3 SV=1	1.26761	99	MEVLQPAAK	0.000141167	985.527	493.771	985.527	493.771	2	7	1.1.1.2574.13	25.0354	232.63	194	25.13	0.61	455.534
Thioredoxin domain-containing protein	5.932	5.932	5.932	tr|A0A5C7H611|A0A5C7H611_9ROSI	Thioredoxin domain-containing protein OS=Acer yangbiense OX=1000413 GN=EZV62_021328 PE=4 SV=1	1.21467	99	VDVDELK	0.00266	816.426	409.22	816.423	409.219	2	8	1.1.1.2867.3	43.1755	1500.53	1428.92	43.36	1.43	1425.63
Tr-type G domain-containing protein	11.74	9.253	9.253	tr|A0A5C7IIR0|A0A5C7IIR0_9ROSI	Tr-type G domain-containing protein OS=Acer yangbiense OX=1000413 GN=EZV62_003894 PE=3 SV=1	2	99	AYLPVVESFGFSSTLR	-0.000732	1771.91	886.964	1771.91	886.965	2	9	1.1.1.3285.36	69.1026	690.63	385.33	69.19	0.37	1285.49
Tumor necrosis factor receptor superfamily member 16	4.167	4.167	4.167	tr|A0A5C7IBW6|A0A5C7IBW6_9ROSI	Uncharacterized protein OS=Acer yangbiense OX=1000413 GN=EZV62_007919 PE=4 SV=1	2	99	GSLSIREK	-0.00107	888.502	445.258	888.503	445.259	2	8	1.1.1.3003.5	51.5356	438.67	389.41	51.72	0.8	710.433
Ubiquitinyl hydrolase 1	1.812	1.087	1.087	tr|A0A5C7IW22|A0A5C7IW22_9ROSI	Ubiquitinyl hydrolase 1 OS=Acer yangbiense OX=1000413 GN=EZV62_002070 PE=3 SV=1	1.82391	99	VAQQLGLDDPSK	-0.00112939	1269.66	635.835	1269.66	635.836	2	15	1.1.1.2606.16	27.0221	297.01	269.98	27.09	0.25	433.611
WHy domain-containing protein	17.22	17.22	17.22	tr|A0A5C7IFK8|A0A5C7IFK8_9ROSI	WHy domain-containing protein OS=Acer yangbiense OX=1000413 GN=EZV62_009103 PE=3 SV=1	1.82391	99	KPEASVEDVDLK	-0.0023	1328.68	443.901	1328.68	443.901	3	10	1.1.1.2589.9	25.9388	304.51	200.05	25.62	0.67	571.479
AAA domain-containing protein	1.923	1.923	0	tr|A0A5C7ILB5|A0A5C7ILB5_9ROSI	SMAP domain-containing protein OS=Acer yangbiense OX=1000413 GN=EZV62_005132 PE=4 SV=1	0.166216	94.33	YYRAPGEQLK	-0.00107125	1223.63	408.884	1223.63	408.884	3	8	1.1.1.2471.2	18.7084	556.59	309.86	18.93	0.74	564.331
33
Signalling and cellular processes
Aspartic proteinase	3.929	2.161	0	tr|A0A5C7HED7|A0A5C7HED7_9ROSI	Uncharacterized protein OS=Acer yangbiense OX=1000413 GN=EZV62_020646 PE=3 SV=1	0.148742	91.78	GEHTYVPVTQK	0.00234361	1257.64	420.22	1257.64	420.219	3	7	1.1.1.2508.2	20.968	178.99	168.84	20.9	0.86	412.257
Na_H_Exchanger domain-containing protein	0.9681	0.9681	0.9681	tr|A0A5C7I108|A0A5C7I108_9ROSI	Na_H_Exchanger domain-containing protein OS=Acer yangbiense OX=1000413 GN=EZV62_009824 PE=4 SV=1	1.4318	99	EELQKEVDR	0.00131841	1144.57	573.294	1144.57	573.293	2	9	1.1.1.2576.19	25.1652	2437.01	2082.84	25.25	0.49	1688.56
Tyrosine-protein phosphatase domain-containing protein	1.312	1.312	0	tr|A0A5C7H836|A0A5C7H836_9ROSI	Uncharacterized protein OS=Acer yangbiense OX=1000413 GN=EZV62_022326 PE=4 SV=1	0.216096	93.77	LGSELTPQR	0.000718611	999.536	500.775	999.535	500.775	2	8	1.1.1.2604.8	26.8745	1196.47	1125.32	26.91	0.43	1072.89
Actin	11.67	11.67	7.427	tr|A0A5C7HUN3|A0A5C7HUN3_9ROSI; tr|A0A2S1KMY5|A0A2S1KMY5_ACEPM	Uncharacterized protein OS=Acer yangbiense OX=1000413 GN=EZV62_015121 PE=3 SV=1; Actin OS=Acer palmatum OX=66201 PE=2 SV=1	2	99	VAPEEHPVLLTEAPLNPK	-0.000251	1953.06	652.026	1953.06	652.026	3	10	1.1.1.3208.20	64.338	423.66	369.06	64.5	0.94	1053.55
4
Environmental information processing
Superoxide dismutase [Cu-Zn]	4.8	4.8	4.8	tr|A0A5C7IBK1|A0A5C7IBK1_9ROSI; tr|A0A5C7IAR4|A0A5C7IAR4_9ROSI; tr|A0A5C7IAM2|A0A5C7IAM2_9ROSI	Superoxide dismutase OS=Acer yangbiense OX=1000413 GN=EZV62_007061 PE=3 SV=1; Superoxide dismutase OS=Acer yangbiense OX=1000413 GN=EZV62_007057 PE=3 SV=1; Superoxide dismutase [Cu-Zn] OS=Acer yangbiense OX=1000413 GN=EZV62_007064 PE=3 SV=1	1.72125	99	AVVVLNSSEGVK	0.00279	1200.67	601.344	1200.67	601.343	2	10	1.1.1.2633.11	28.6629	239.6	224.02	28.62	0.61	539.216
1
Unclissified
11S globulin	55.51	52.45	51.22	tr|A0A5C7IV19|A0A5C7IV19_9ROSI	Uncharacterized protein OS=Acer yangbiense OX=1000413 GN=EZV62_000905 PE=3 SV=1	2	99	AGNSGLEWISFK	0.0021	1307.65	654.834	1307.65	654.833	2	17	1.1.1.3224.17	65.3329	7419.77	2961.56	64.63	1.06	2499.97
Amidohydro-rel domain-containing protein	2.261	2.261	2.261	tr|A0A5C7IWI6|A0A5C7IWI6_9ROSI	Amidohydro-rel domain-containing protein OS=Acer yangbiense OX=1000413 GN=EZV62_002037 PE=3 SV=1	1.76955	99	VGDDVTVLDATGK	-0.00337399	1288.65	645.331	1288.65	645.333	2	11	1.1.1.2684.24	31.823	171.03	108.4	31.64	0.94	412.339
Amine oxidase	5.278	5.278	5.278	tr|A0A5C7H2J7|A0A5C7H2J7_9ROSI	Amine oxidase OS=Acer yangbiense OX=1000413 GN=EZV62_023601 PE=3 SV=1	2	99	VGLSGILMVK	-0.00321	1031.6	516.808	1031.6	516.81	2	8	1.1.1.3202.12	63.9547	361.1	302.47	63.63	1	699.011
Cupin type-1 domain-containing protein	41.21	38.94	33.65	tr|A0A5C7I2F0|A0A5C7I2F0_9ROSI	Uncharacterized protein OS=Acer yangbiense OX=1000413 GN=EZV62_010677 PE=4 SV=1	2	99	AVVTDGDGYFEMACPHVSK	0.0414	2196	733.008	2195.96	732.994	3	13	1.1.1.3209.22	64.4025	8186.32	2293.82	65.93	1.11	3358.35
Glutaredoxin domain-containing protein	2.228	2.228	2.228	tr|A0A5C7H1X0|A0A5C7H1X0_9ROSI	Glutaredoxin domain-containing protein OS=Acer yangbiense OX=1000413 GN=EZV62_023303 PE=4 SV=1	0.473661	97.71	LGTTVVVR	-0.0139	843.504	422.759	843.518	422.766	2	7	1.1.1.3053.4	54.6444	489.71	472.49	54.64	0.87	623.78
Myb-like protein X	2.198	2.198	2.198	tr|A0A5C7HSK5|A0A5C7HSK5_9ROSI	Uncharacterized protein OS=Acer yangbiense OX=1000413 GN=EZV62_014401 PE=4 SV=1	0.974694	99	GRPEVTSR	-0.0109	900.467	451.241	900.478	451.246	2	8	1.1.1.2653.7	29.8595	945.07	666.11	29.6	1.05	1380.51
Osmotin-like protein	16.02	16.02	16.02	tr|A0A5C7IXN9|A0A5C7IXN9_9ROSI	Uncharacterized protein OS=Acer yangbiense OX=1000413 GN=EZV62_002604 PE=4 SV=1	2	99	ANLLATCPPR	-1.01	1110.57	556.291	1111.58	556.798	2	9	1.1.1.2960.4	48.9443	135.393	135.393			818.756
PITH domain-containing protein	6.912	6.912	6.912	tr|A0A5C7HYJ8|A0A5C7HYJ8_9ROSI	PITH domain-containing protein OS=Acer yangbiense OX=1000413 GN=EZV62_013298 PE=4 SV=1	1.76955	99	SISVVGGADGTSPSK	-7.96e-05	1360.68	681.349	1360.68	681.349	2	13	1.1.1.2578.21	25.2998	432.56	410.38	25.25	0.61	721.53
Protein-serine/threonine phosphatase	2.454	2.454	2.454	tr|A0A5C7IC06|A0A5C7IC06_9ROSI; tr|A0A5C7I9W9|A0A5C7I9W9_9ROSI	Protein-serine/threonine phosphatase OS=Acer yangbiense OX=1000413 GN=EZV62_007577 PE=4 SV=1; RNA polymerase II C-terminal domain phosphatase-like OS=Acer yangbiense OX=1000413 GN=EZV62_007568 PE=4 SV=1	2	99	QNWLSVPR	-0.00869	998.521	500.268	998.53	500.272	2	8	1.1.1.2994.5	50.992	1454.97	1254.11	51.41	1.84	1212.68
SMAP domain-containing protein	1.923	1.923	0	tr|A0A5C7ILB5|A0A5C7ILB5_9ROSI	SMAP domain-containing protein OS=Acer yangbiense OX=1000413 GN=EZV62_005132 PE=4 SV=1	0.166216	94.33	YYRAPGEQLK	-0.00107125	1223.63	408.884	1223.63	408.884	3	8	1.1.1.2471.2	18.7084	556.59	309.86	18.93	0.74	564.331
Subtilisin-like protease SBT1.3	6.932	6.932	3.851	tr|A0A5C7IP01|A0A5C7IP01_9ROSI	Uncharacterized protein OS=Acer yangbiense OX=1000413 GN=EZV62_005734 PE=3 SV=1	2	99	ATATLAFLGTR	-0.00648	1120.62	561.316	1120.62	561.319	2	9	1.1.1.3155.15	61.0208	308.77	213.35	60.88	0.87	866.567
Tripeptidyl-peptidase II	10.71	9.25	7.939	tr|A0A5C7IP75|A0A5C7IP75_9ROSI	Tripeptidyl-peptidase II OS=Acer yangbiense OX=1000413 GN=EZV62_005853 PE=3 SV=1	2	99	FVDLVNEVVNK	-0.00379	1274.68	638.349	1274.69	638.351	2	10	1.1.1.3157.19	61.1499	475.11	361	60.94	1	1591.76
Vicilin-like antimicrobial peptides 2-2	14.77	14.37	11.58	tr|A0A5C7IXI8|A0A5C7IXI8_9ROSI	Uncharacterized protein OS=Acer yangbiense OX=1000413 GN=EZV62_002472 PE=3 SV=1	2	99	EGDVFWVPR	-0.000892	1103.54	552.777	1103.54	552.777	2	7	1.1.1.3203.7	64.0117	801.21	582.95	63.81	1.19	752.026
13

## Sheet: Acer pseudoplatanus
Supplementary table 3b
Acer pseudoplatanus
Metabolism	%Cov	%Cov(50)	%Cov(95)	Accessions	Names according to fasta search	Contrib	Conf	Sequence	dMass	Obs MW	Obs m/z	Theor MW	Theor m/z	Theor z	Sc	Spectrum	Acq Time	Intensity (Peptide)	PrecursorIntensityAcquisition	Apex Time (Peptide)	Elution Peak Width (Peptide)	MS2Counts
2-hydroxyacyl-CoA lyase	1.498	1.498	1.498	tr|A0A5C7ILF5|A0A5C7ILF5_9ROSI	Uncharacterized protein OS=Acer yangbiense OX=1000413 GN=EZV62_004950 PE=3 SV=1	0.525784	97.62	AVLVQTEPR	-0.00415345	1011.57	506.791	1011.57	506.793	2	7	111378218	27.5402	599.74	524.74	27.46	0.31	1250.47
4-hydroxy-4-methyl-2-oxoglutarate aldolase	3.571	3.571	3.571	tr|A0A5C7II22|A0A5C7II22_9ROSI; tr|A0A5C7GW42|A0A5C7GW42_9ROSI	4-hydroxy-4-methyl-2-oxoglutarate aldolase OS=Acer yangbiense OX=1000413 GN=EZV62_009411 PE=3 SV=1; 4-hydroxy-4-methyl-2-oxoglutarate aldolase OS=Acer yangbiense OX=1000413 GN=EZV62_024676 PE=3 SV=1	0.920819	99	VFEDNVLVR	-0.000565423	1089.58	545.798	1089.58	545.798	2	8	111395014	37.9138	755.62	658.97	37.84	0.56	709.735
5-methyltetrahydropteroyltriglutamate--homocysteine S-methyltransferase	28.24	28.24	27.06	tr|A0A5C7ID52|A0A5C7ID52_9ROSI	5-methyltetrahydropteroyltriglutamate--homocysteine S-methyltransferase OS=Acer yangbiense OX=1000413 GN=EZV62_007661 PE=3 SV=1	2	99	AGINVIQIDEAALR	0.000320758	1481.82	741.918	1481.82	741.917	2	12	111427923	58.5099	1044.59	895.43	58.86	1.43	1714.49
AAI domain-containing protein	7.042	7.042	0	tr|A0A5C7IMI3|A0A5C7IMI3_9ROSI	AAI domain-containing protein OS=Acer yangbiense OX=1000413 GN=EZV62_004966 PE=4 SV=1	0.0851282	87.57	EYLDSDSGIK	0.00257785	1125.52	563.768	1125.52	563.767	2	7	111380830	29.1499	803.07	726.49	29.24	0.31	921.662
Acetyl-CoA C-acetyltransferase	12	12	10.22	tr|A0A5C7HH64|A0A5C7HH64_9ROSI	Uncharacterized protein OS=Acer yangbiense OX=1000413 GN=EZV62_020812 PE=3 SV=1	2	99	DVCIVGVAR	0.00350058	987.521	494.768	987.517	494.766	2	8	111390217	34.9287	3246.92	1351.89	34.72	0.25	1857.55
Aconitate hydratase	6.949	6.949	6.143	tr|A0A5C7IE70|A0A5C7IE70_9ROSI	Aconitate hydratase OS=Acer yangbiense OX=1000413 GN=EZV62_008875 PE=3 SV=1	2	99	AGEDADTLGLTGK	-0.00173426	1246.6	624.308	1246.6	624.309	2	11	111384820	31.6163	471.18	386.46	31.51	0.74	616.214
Acyl carrier protein	8.824	8.824	8.824	tr|A0A5C7ITV1|A0A5C7ITV1_9ROSI	Acyl carrier protein OS=Acer yangbiense OX=1000413 GN=EZV62_000385 PE=3 SV=1	2	99	QLALADDTAVTGESK	-0.00625319	1517.75	759.883	1517.76	759.886	2	8	111389347	34.4008	680.24	632.64	34.47	0.31	835.126
Acyl-CoA oxidase 4	22.1	11.85	11.85	tr|A0A5C7HRH5|A0A5C7HRH5_9ROSI	Uncharacterized protein OS=Acer yangbiense OX=1000413 GN=EZV62_016651 PE=3 SV=1	2	99	NTTTNQINGYIVK	-0.00109864	1465.74	733.877	1465.74	733.878	2	7	111387640	33.3352	685.91	640.17	33.36	0.25	691.019
Adenosine kinase	16.13	16.13	12.9	tr|A0A5C7HNC0|A0A5C7HNC0_9ROSI	Adenosine kinase OS=Acer yangbiense OX=1000413 GN=EZV62_016320 PE=3 SV=1	2	99	ITVITQGADPVVVAEDGK	0.00144644	1810.97	906.492	1810.97	906.491	2	14	111401747	42.1387	1087.2	784.37	42.02	0.31	874.429
Adenosylhomocysteinase	16.91	13.2	13.2	tr|A0A5C7IU81|A0A5C7IU81_9ROSI	Adenosylhomocysteinase OS=Acer yangbiense OX=1000413 GN=EZV62_001228 PE=3 SV=1	2	99	DQADYISVPIEGPYKPAHYR	0.00216692	2318.14	580.541	2318.13	580.541	4	8	11144098	66.5769	231.75	152.19	66.69	0.31	592.135
Alcohol dehydrogenase	14.74	9.474	9.474	tr|A0A5C7HUF8|A0A5C7HUF8_9ROSI	Uncharacterized protein OS=Acer yangbiense OX=1000413 GN=EZV62_014992 PE=3 SV=1	2	99	SDLPSVVEK	0.00102748	972.514	487.264	972.513	487.264	2	8	111382916	30.4264	1417.61	1274.96	30.47	0.25	999.101
alcohol dehydrogenase 1	36.23	36.23	30.52	tr|A0A5C7H867|A0A5C7H867_9ROSI	Uncharacterized protein OS=Acer yangbiense OX=1000413 GN=EZV62_022273 PE=3 SV=1	2	99	AFEYMLQGESLR	0.00220503	1442.69	722.352	1442.69	722.35	2	8	111424429	56.3345	647.2	541.27	56.11	2.49	925.495
Aldehyde dehydrogenase (NAD(+))	8.974	7.509	7.509	tr|A0A5C7IHX0|A0A5C7IHX0_9ROSI	Aldehyde dehydrogenase (NAD(+)) OS=Acer yangbiense OX=1000413 GN=EZV62_003247 PE=3 SV=1	2	99	GTLLGPLHTPTSQK	-0.00126771	1448.8	483.94	1448.8	483.94	3	8	111390512	35.1103	566.21	533.92	35.16	0.44	608.245
Aldo_ket_red domain-containing protein	8.091	8.091	5.178	tr|A0A5C7GX67|A0A5C7GX67_9ROSI	Uncharacterized protein OS=Acer yangbiense OX=1000413 GN=EZV62_024561 PE=4 SV=1	2	99	IENLNQNIK	-0.00140411	1084.59	543.3	1084.59	543.301	2	11	111377620	27.171	1795.86	1629.93	27.21	0.31	1631.07
Allantoinase	13.45	11.55	8.523	tr|A0A5C7GRE1|A0A5C7GRE1_9ROSI	Allantoinase OS=Acer yangbiense OX=1000413 GN=EZV62_026668 PE=3 SV=1	2	99	GNLVFEK	-0.00139805	805.432	403.723	805.433	403.724	2	7	11138252	30.1665	3097.38	1853.29	30.35	0.37	1409
Allene-oxide cyclase	9.69	9.69	9.69	tr|A0A5C7HIU8|A0A5C7HIU8_9ROSI	Allene-oxide cyclase OS=Acer yangbiense OX=1000413 GN=EZV62_018111 PE=3 SV=1	1.61979	99	KTDTTLSLGDLVPFTNK	-0.00667907	1848.98	617.333	1848.98	617.335	3	11	11144407	68.5284	360.46	300.87	68.9	0.69	670.099
Alpha-aminoacylpeptide hydrolase	1.527	1.527	1.527	tr|A0A5C7HYC3|A0A5C7HYC3_9ROSI	Alpha-aminoacylpeptide hydrolase OS=Acer yangbiense OX=1000413 GN=EZV62_013218 PE=3 SV=1	2	99	MNVDQTGFYR	0.000178378	1229.55	615.782	1229.55	615.782	2	6	111390428	35.0655	272.69	244.71	35.16	1	595.449
Alpha-galactosidase	2.242	2.242	2.242	tr|A0A5C7GZD4|A0A5C7GZD4_9ROSI	Alpha-galactosidase OS=Acer yangbiense OX=1000413 GN=EZV62_025868 PE=3 SV=1	2	99	APLLVGCDVR	-0.000169298	1098.59	550.3	1098.59	550.3	2	9	111391420	35.6801	1004.92	991	35.72	0.56	1494.97
Alpha-mannosidase	2.086	1.601	0.5337	tr|A0A5C7HDU9|A0A5C7HDU9_9ROSI	Alpha-mannosidase OS=Acer yangbiense OX=1000413 GN=EZV62_020204 PE=3 SV=1	2	99	IPVSTESVIVK	-0.00157871	1170.68	586.35	1170.69	586.35	2	7	111390931	35.3804	1262.07	535.9	35.53	0.37	821.738
Aminotran_1_2 domain-containing protein	3.922	1.961	1.961	tr|A0A5C7HRN5|A0A5C7HRN5_9ROSI	Aminotran_1_2 domain-containing protein OS=Acer yangbiense OX=1000413 GN=EZV62_016785 PE=3 SV=1	2	99	AAIASTFYR	0.00350645	998.522	500.268	998.519	500.267	2	7	111389713	34.6136	1060.68	1043.83	34.66	0.56	938.424
Aspartate aminotransferase	22.36	18.67	11.3	tr|A0A5C7HWR6|A0A5C7HWR6_9ROSI	Aspartate aminotransferase OS=Acer yangbiense OX=1000413 GN=EZV62_012763 PE=3 SV=1	2	99	ISMAGLSSR	0.0135142	920.488	461.252	920.475	461.245	2	10	11138583	32.1957	1287.96	1268.61	32.19	0.86	1368.56
ATP synthase	11.41	11.41	11.41	tr|A0A5C7GRV5|A0A5C7GRV5_9ROSI	Uncharacterized protein OS=Acer yangbiense OX=1000413 GN=EZV62_026316 PE=3 SV=1	1.56864	99	EAQAIADDVFSLFVSEEVDKVELLYTK	0.00546787	3057.55	765.394	3057.54	765.393	4	14	11144614	69.8701	847.41	759.62	69.89	0.12	2689.62
ATP synthase CF1 alpha subunit	13.81	13.81	11.44	tr|A0A894JK35|A0A894JK35_9ROSI; tr|A0A889ZXG3|A0A889ZXG3_9ROSI; tr|A0A889ZX60|A0A889ZX60_9ROSI; tr|A0A889ZW96|A0A889ZW96_9ROSI; tr|A0A889ZVZ9|A0A889ZVZ9_9ROSI; tr|A0A889ZVW5|A0A889ZVW5_9ROSI; tr|A0A889ZVR8|A0A889ZVR8_9ROSI; tr|A0A889ZV73|A0A889ZV73_9ROSI; tr|A0A889ZUH1|A0A889ZUH1_9ROSI; tr|A0A889ZUB4|A0A889ZUB4_9ROSI; tr|A0A889ZU19|A0A889ZU19_9ROSI; tr|A0A889ZTI5|A0A889ZTI5_ACESA; tr|A0A889ZT94|A…	ATP synthase CF1 alpha subunit OS=Acer sinense OX=291223 GN=atpA PE=4 SV=1; ATP synthase CF1 alpha subunit OS=Acer trautvetteri OX=168573 GN=atpA PE=4 SV=1; ATP synthase CF1 alpha subunit OS=Acer tenuifolium OX=171219 GN=atpA PE=4 SV=1; ATP synthase CF1 alpha subunit OS=Acer stachyophyllum subsp. stachyophyllum OX=291217 GN=atpA PE=4 SV=1; ATP synthase CF1 alpha subunit OS=Acer velutinum OX=29084…	2	99	ADEISNIIR	-0.00123262	1029.54	515.779	1029.55	515.78	2	9	111390716	35.2395	1593.78	1561.68	35.22	0.31	1343.51
ATP synthase subunit beta	22.37	20.39	13.82	tr|O98397|O98397_ACESA; tr|A0A894JPY9|A0A894JPY9_9ROSI; tr|A0A889ZXB9|A0A889ZXB9_9ROSI; tr|A0A889ZW93|A0A889ZW93_9ROSI; tr|A0A889ZW22|A0A889ZW22_9ROSI; tr|A0A889ZVS9|A0A889ZVS9_9ROSI; tr|A0A889ZUX8|A0A889ZUX8_ACESA; tr|A0A889ZUD1|A0A889ZUD1_9ROSI; tr|A0A889ZU42|A0A889ZU42_9ROSI; tr|A0A889ZTU8|A0A889ZTU8_ACESA; tr|A0A889ZTA2|A0A889ZTA2_9ROSI; tr|A0A889ZSX8|A0A889ZSX8_9ROSI; tr|A0A889ZSP2|A0A889ZSP…	ATP synthase subunit beta (Fragment) OS=Acer saccharum OX=4024 GN=atpB PE=3 SV=1; ATP synthase CF1 beta subunit OS=Acer sinense OX=291223 GN=atpB PE=4 SV=1; ATP synthase CF1 beta subunit OS=Acer tutcheri OX=1603687 GN=atpB PE=4 SV=1; ATP synthase CF1 beta subunit OS=Acer wilsonii OX=873093 GN=atpB PE=4 SV=1; ATP synthase CF1 beta subunit OS=Acer trautvetteri OX=168573 GN=atpB PE=4 SV=1; ATP synth…	1.74473	99	DVNEQDVLLFIDNIFRFVQAGSEVSALLGR	0.0241758	3363.77	841.95	3363.75	841.944	4	12	111446617	70.1718	43.7729	43.7729			1439.73
ATP-dependent (S)-NAD(P)H-hydrate dehydratase	4.098	4.098	0	tr|A0A5C7ISZ9|A0A5C7ISZ9_9ROSI; tr|A0A5C7IRM2|A0A5C7IRM2_9ROSI	ATP-dependent (S)-NAD(P)H-hydrate dehydratase OS=Acer yangbiense OX=1000413 GN=EZV62_000543 PE=3 SV=1; ATP-dependent (S)-NAD(P)H-hydrate dehydratase OS=Acer yangbiense OX=1000413 GN=EZV62_000549 PE=3 SV=1	0.0614803	76.43	AITPILDPNR	-0.000944702	1108.62	555.319	1108.62	555.319	2	7	111393821	37.1758	476.58	445.23	37.15	0.44	885.084
ATP-dependent Clp protease proteolytic subunit	2.096	2.096	0	RRRRRtr|A0A5C7IME1|A0A5C7IME1_9ROSI	REVERSED ATP-dependent Clp protease proteolytic subunit OS=Acer yangbiense OX=1000413 GN=EZV62_004919 PE=3 SV=1	0.0614803	78.52	YGNQLIR	0.000395617	862.466	432.24	862.466	432.24	2	7	11138063	28.9972	1233.56	1134.8	28.93	0.62	1725.4
Beta-amylase	29.91	28.47	28.47	tr|A0A5C7HEV3|A0A5C7HEV3_9ROSI	Beta-amylase OS=Acer yangbiense OX=1000413 GN=EZV62_020574 PE=3 SV=1	2	99	ADNHAAELTAGYYNLNDR	0.0130265	2007.91	670.309	2007.89	670.305	3	14	111395733	38.3709	331.63	303.49	38.4	0.56	1086.94
Beta-galactosidase	1.35	1.35	1.35	tr|A0A5C7IXK4|A0A5C7IXK4_9ROSI; tr|A0A5C7HT42|A0A5C7HT42_9ROSI	Beta-galactosidase OS=Acer yangbiense OX=1000413 GN=EZV62_002447 PE=3 SV=1; Beta-galactosidase OS=Acer yangbiense OX=1000413 GN=EZV62_014840 PE=3 SV=1	2	99	GEAWVNGQSIGR	-0.00341122	1272.62	637.316	1272.62	637.318	2	7	111388241	33.7096	301.72	270.96	33.6	0.68	600.386
Beta-hexosaminidase	1.434	1.434	1.434	tr|A0A5C7GZA9|A0A5C7GZA9_9ROSI	Beta-hexosaminidase OS=Acer yangbiense OX=1000413 GN=EZV62_025547 PE=3 SV=1	2	99	LWQGAYTK	-0.0086712	965.488	483.752	965.497	483.756	2	6	111383020	30.4924	513.55	465.3	30.48	0.37	713.511
Catalase	6.098	6.098	6.098	tr|A0A5C7H6U7|A0A5C7H6U7_9ROSI	Catalase OS=Acer yangbiense OX=1000413 GN=EZV62_021105 PE=3 SV=1	2	99	DEEVDYFPSR	-0.00182044	1255.53	628.774	1255.54	628.775	2	9	111392735	36.5078	629.87	507.33	36.41	0.56	826.286
Chitin-binding type-1 domain-containing protein	4.795	4.795	4.795	tr|A0A5C7I7G4|A0A5C7I7G4_9ROSI; tr|A0A5C7I6T2|A0A5C7I6T2_9ROSI	Chitin-binding type-1 domain-containing protein OS=Acer yangbiense OX=1000413 GN=EZV62_011982 PE=3 SV=1; Uncharacterized protein OS=Acer yangbiense OX=1000413 GN=EZV62_011984 PE=4 SV=1	2	99	SYPAFATTGDTATR	7.78376e-05	1457.68	729.847	1457.68	729.847	2	9	111388047	33.5918	700.49	682.25	33.6	0.44	788.795
CN hydrolase domain-containing protein	3.768	3.768	0	tr|A0A5C7IWG3|A0A5C7IWG3_9ROSI	CN hydrolase domain-containing protein OS=Acer yangbiense OX=1000413 GN=EZV62_002134 PE=3 SV=1	0.136083	91.09	GIEIYCAPTADSR	0.00471335	1451.68	726.845	1451.67	726.843	2	7	111392444	36.3309	369.62	352.99	36.34	1.18	597.918
D-3-phosphoglycerate dehydrogenase	2.013	2.013	2.013	tr|A0A5C7I4P4|A0A5C7I4P4_9ROSI	D-3-phosphoglycerate dehydrogenase OS=Acer yangbiense OX=1000413 GN=EZV62_011225 PE=3 SV=1	2	99	FASAISDSGEIK	-0.00223947	1223.6	612.808	1223.6	612.809	2	9	111386822	32.8332	615.91	427.97	33.1	0.62	626.114
enoyl-[acyl-carrier-protein] reductase [NADH], chloroplastic	2.128	2.128	2.128	tr|A0A5C7IWA8|A0A5C7IWA8_9ROSI	Uncharacterized protein OS=Acer yangbiense OX=1000413 GN=EZV62_001743 PE=3 SV=1	2	99	VLAFEAGR	-0.00827261	861.463	431.739	861.471	431.743	2	7	11138623	32.4359	852.88	323.54	32.74	0.86	623.45
Formate dehydrogenase, mitochondrial	7.748	7.748	7.748	tr|A0A5C7HCG1|A0A5C7HCG1_9ROSI	Formate dehydrogenase, mitochondrial OS=Acer yangbiense OX=1000413 GN=EZV62_019910 PE=3 SV=1	2	99	GVLIVNNAR	-0.00283211	954.558	478.286	954.561	478.288	2	6	11138238	30.0496	1115.78	1094.26	30.04	0.37	978.38
Fructose-bisphosphate aldolase	15.99	8.883	6.853	tr|A0A5C7HJT7|A0A5C7HJT7_9ROSI	Fructose-bisphosphate aldolase OS=Acer yangbiense OX=1000413 GN=EZV62_018593 PE=3 SV=1	2	99	GILAIDESNATCGK	-0.000868969	1447.7	724.856	1447.7	724.856	2	13	111391944	36.0187	1201.32	1170.97	36.03	0.56	1310.83
Fumarylacetoacetase	15.04	15.04	13.5	tr|A0A5C7IKU2|A0A5C7IKU2_9ROSI	Fumarylacetoacetase OS=Acer yangbiense OX=1000413 GN=EZV62_004634 PE=3 SV=1	2	99	QDPHPLPYLAEK	-0.000439824	1406.72	469.914	1406.72	469.914	3	8	111389312	34.3629	818.91	453.03	34.54	0.37	712.849
gamma aminobutyrate transaminase 3	7.171	7.171	7.171	tr|A0A5C7HN62|A0A5C7HN62_9ROSI	Uncharacterized protein OS=Acer yangbiense OX=1000413 GN=EZV62_015575 PE=3 SV=1	2	99	AFFTNSGSEANDTQVK	0.00469736	1714.78	858.399	1714.78	858.397	2	8	111388551	33.9066	412.88	202.07	33.73	0.43	418.988
GDSL esterase/lipase	2.228	2.228	2.228	RRRRRtr|A0A5C7GYF0|A0A5C7GYF0_9ROSI	REVERSED Uncharacterized protein OS=Acer yangbiense OX=1000413 GN=EZV62_025217 PE=3 SV=1	0.076756	95	NDNVIPSK	0.0108831	886.451	444.233	886.44	444.227	2	7	11140274	42.7181	432.57	429.14	42.71	1.13	354.931
Glucose-6-phosphate isomerase	13.3	7.254	3.972	tr|A0A5C7H7T5|A0A5C7H7T5_9ROSI	Glucose-6-phosphate isomerase OS=Acer yangbiense OX=1000413 GN=EZV62_021415 PE=3 SV=1	0.896196	99	SGSWIGATGK	-0.000535783	962.482	482.248	962.482	482.248	2	8	111380611	29.0059	840.8	707.26	29.11	0.55	843.377
Glutamate dehydrogenase	2.92	2.92	2.92	tr|A0A5C7HD20|A0A5C7HD20_9ROSI	Glutamate dehydrogenase OS=Acer yangbiense OX=1000413 GN=EZV62_019751 PE=3 SV=1	2	99	TAVADIPYGGAK	0.00304021	1161.61	581.81	1161.6	581.809	2	8	111386818	32.8245	559.16	531.4	32.8	0.37	750.011
Glutamine synthetase	8.672	5.691	0	tr|A0A5C7HJB6|A0A5C7HJB6_9ROSI	Glutamine synthetase OS=Acer yangbiense OX=1000413 GN=EZV62_018212 PE=3 SV=1	0.220404	93.73	LDLSDTTEK	-0.000375101	1020.5	511.256	1020.5	511.256	2	6	111377922	27.3589	700.24	550.36	27.46	0.43	566.533
Glutathione peroxidase	2.919	2.054	0	tr|A0A5C7H147|A0A5C7H147_9ROSI	Glutathione peroxidase OS=Acer yangbiense OX=1000413 GN=EZV62_023009 PE=3 SV=1	0.121478	88.24	GGLFGDSIK	0.000578654	892.466	447.24	892.465	447.24	2	6	11139388	37.1617	553.17	361.31	37.28	0.87	454.075
Glutathione reductase	6.801	1.654	0	tr|A0A5C7IVJ6|A0A5C7IVJ6_9ROSI	Uncharacterized protein OS=Acer yangbiense OX=1000413 GN=EZV62_001135 PE=3 SV=1	0.141463	89.38	HILIATGSR	0.000824911	966.562	484.288	966.561	484.288	2	6	11137757	27.0956	390.6	342.91	27.03	0.92	586.158
Glutathione S-transferase DHAR2-like protein	38.5	27.7	15.96	tr|A0A5C7GYS4|A0A5C7GYS4_9ROSI	Uncharacterized protein OS=Acer yangbiense OX=1000413 GN=EZV62_025542 PE=3 SV=1	2	99	AAEQYVIAGWELK	-0.00876565	1476.75	739.384	1476.76	739.388	2	10	111428926	59.1368	1066.66	912.44	58.54	2.36	1504.18
Glutathione transferase	46.73	46.73	42.52	tr|A0A5C7I2L5|A0A5C7I2L5_9ROSI	Glutathione transferase OS=Acer yangbiense OX=1000413 GN=EZV62_010465 PE=3 SV=1	2	99	AITQYIAEQYADK	-0.00250635	1512.74	757.379	1512.75	757.38	2	12	111399442	40.69	849.09	703.17	40.83	0.69	978.432
Glutathione transferase	13.74	8.531	0	tr|A0A5C7HCC7|A0A5C7HCC7_9ROSI	Glutathione transferase OS=Acer yangbiense OX=1000413 GN=EZV62_019785 PE=3 SV=1	0.278189	94.57	VLVCLVEK	-0.000699164	958.551	480.283	958.552	480.283	2	7	111393211	36.7918	523.28	499.87	36.84	0.43	572.514
Glyceraldehyde-3-phosphate dehydrogenase	44.74	42.34	42.34	tr|A0A5C7H3K9|A0A5C7H3K9_9ROSI	Glyceraldehyde-3-phosphate dehydrogenase OS=Acer yangbiense OX=1000413 GN=EZV62_023843 PE=3 SV=1	2	99	AASFNIIPSSTGAAK	0.000626275	1433.75	717.883	1433.75	717.883	2	15	111397837	39.6831	7231.93	6678.62	39.64	0.37	5006.95
Glycerophosphodiester phosphodiesterase	1.161	1.161	1.161	tr|A0A5C7IG64|A0A5C7IG64_9ROSI; tr|A0A5C7IDR5|A0A5C7IDR5_9ROSI	Glycerophosphodiester phosphodiesterase OS=Acer yangbiense OX=1000413 GN=EZV62_008721 PE=4 SV=1; Glycerophosphodiester phosphodiesterase OS=Acer yangbiense OX=1000413 GN=EZV62_008722 PE=4 SV=1	2	99	FADSVVINK	-0.00529497	991.529	496.772	991.534	496.774	2	8	111385312	31.8915	1054.34	1021	31.93	0.37	1093.57
Glycine cleavage system H protein	22.58	22.58	22.58	tr|A0A5C7GU68|A0A5C7GU68_9ROSI	Glycine cleavage system H protein OS=Acer yangbiense OX=1000413 GN=EZV62_027595 PE=3 SV=1	2	99	DAGELNNLMDADK	-0.00151927	1420.61	711.313	1420.61	711.314	2	11	111385249	31.87	605.02	501.81	31.82	0.37	728.572
Glyoxalase I	24.56	24.56	21.44	tr|A0A5C7GRC9|A0A5C7GRC9_9ROSI	Glyoxalase I OS=Acer yangbiense OX=1000413 GN=EZV62_026291 PE=3 SV=1	2	99	DPDGYTFELIQR	-0.000409375	1452.69	727.351	1452.69	727.352	2	13	111421228	54.3388	2005.42	969.3	53.43	2.25	1161.92
GST N-terminal domain-containing protein	9.184	9.184	9.184	tr|A0A5C7H3W8|A0A5C7H3W8_9ROSI	Uncharacterized protein OS=Acer yangbiense OX=1000413 GN=EZV62_024131 PE=4 SV=1	2	99	VQLTLEEK	-0.00253356	958.531	480.273	958.534	480.274	2	7	11138509	31.7034	1271.06	1267.34	31.69	0.43	1161.4
Hydroxymethylbilane synthase	2.618	2.618	0	tr|A0A5C7HIQ4|A0A5C7HIQ4_9ROSI	Hydroxymethylbilane synthase OS=Acer yangbiense OX=1000413 GN=EZV62_018226 PE=3 SV=1	0.0510982	75.55	GLVASPDGTR	0.00755615	971.511	486.763	971.504	486.759	2	6	111374821	25.4537	790.87	244.39	25.68	0.19	561.34
Inactive beta-glucosidase 14	4.523	4.523	3.016	tr|A0A5C7IDS2|A0A5C7IDS2_9ROSI	Uncharacterized protein OS=Acer yangbiense OX=1000413 GN=EZV62_008354 PE=3 SV=1	2	99	FGEVNPSGIR	-0.00388573	1074.54	538.278	1074.55	538.28	2	9	11138669	32.702	1622.72	1405.22	32.79	0.92	1313.79
Isocitrate dehydrogenase [NADP]	4.854	4.854	0	tr|A0A5C7IL12|A0A5C7IL12_9ROSI	Isocitrate dehydrogenase [NADP] OS=Acer yangbiense OX=1000413 GN=EZV62_004793 PE=3 SV=1	0.117475	87.08	TIEAEAAHGTVTR	0.00202952	1354.69	452.569	1354.68	452.569	3	7	111374011	24.9424	558.29	372.77	25.05	0.25	635.86
isovaleryl-CoA dehydrogenase, mitochondrial	10.05	10.05	10.05	tr|A0A5C7IX90|A0A5C7IX90_9ROSI	Uncharacterized protein OS=Acer yangbiense OX=1000413 GN=EZV62_002460 PE=3 SV=1	2	99	ESVGQFAQENIAPHASK	-0.00421015	1811.88	604.966	1811.88	604.967	3	8	111391133	35.5072	252.53	232.54	35.53	0.44	936.995
Ketol-acid reductoisomerase	5.802	4.096	1.706	tr|A0A5C7HDS1|A0A5C7HDS1_9ROSI	Ketol-acid reductoisomerase OS=Acer yangbiense OX=1000413 GN=EZV62_020307 PE=3 SV=1	0.378824	96.82	NISVIAVCPK	0.000191766	1099.61	550.81	1099.61	550.81	2	7	111392923	36.6188	976.13	948.58	36.59	0.37	708.171
L-ascorbate peroxidase	4	4	0	tr|A0A5C7IXD2|A0A5C7IXD2_9ROSI; tr|A0A5C7I6K5|A0A5C7I6K5_9ROSI	L-ascorbate peroxidase OS=Acer yangbiense OX=1000413 GN=EZV62_002516 PE=3 SV=1; L-ascorbate peroxidase OS=Acer yangbiense OX=1000413 GN=EZV62_011758 PE=3 SV=1	0.159267	93.15	EGLLQLPTDK	0.00101813	1112.61	557.312	1112.61	557.311	2	6	111400517	41.3536	470.85	398.47	41.21	0.38	634.045
Lactoylglutathione lyase	11.4	11.4	7.895	tr|A0A5C7IYV7|A0A5C7IYV7_9ROSI	Lactoylglutathione lyase OS=Acer yangbiense OX=1000413 GN=EZV62_002371 PE=3 SV=1	2	99	ESPANNPGLHATPDEATK	0.00271494	1847.87	616.963	1847.86	616.962	3	12	111375235	25.7192	617.02	542.77	25.68	0.13	1531.53
Malate dehydrogenase	17.63	15.32	15.32	tr|A0A5C7GST4|A0A5C7GST4_9ROSI	Malate dehydrogenase OS=Acer yangbiense OX=1000413 GN=EZV62_026833 PE=3 SV=1	2	99	AQVAGYAGEEQLGQALEGSDIVIIPAGVPR	-0.0182417	3007.54	1003.52	3007.56	1003.53	3	12	111436537	63.8706	46.4443	46.4443			939.917
Malic enzyme	22.34	22.34	19.12	tr|A0A5C7HWF2|A0A5C7HWF2_9ROSI	Malic enzyme OS=Acer yangbiense OX=1000413 GN=EZV62_012820 PE=3 SV=1	2	99	AYELGLATR	-0.00215462	992.527	497.271	992.529	497.272	2	8	111391113	35.4855	842.35	718.44	35.35	0.75	887.098
Methylmalonate-semialdehyde dehydrogenase (CoA acylating)	8.318	8.318	2.033	tr|A0A5C7HAS1|A0A5C7HAS1_9ROSI	Methylmalonate-semialdehyde dehydrogenase (CoA acylating) OS=Acer yangbiense OX=1000413 GN=EZV62_019310 PE=3 SV=1	1.19382	99	LIQSGVDSGAR	0.000162036	1101.58	551.796	1101.58	551.796	2	8	111373320	24.5148	1129.92	615.44	24.37	0.31	599.997
Molybdopterin molybdenumtransferase	2.239	2.239	0	RRRRRtr|A0A5C7IXL4|A0A5C7IXL4_9ROSI	REVERSED Molybdopterin molybdenumtransferase OS=Acer yangbiense OX=1000413 GN=EZV62_001911 PE=3 SV=1	0.103474	85.95	IGQLTSAMVSLLPGK	0.0121298	1513.87	757.94	1513.85	757.934	2	8	111423631	55.8375	275.68	265.38	55.8	1.06	1435.96
Non-specific lipid-transfer protein	38	38	16	tr|A0A5C7HPG8|A0A5C7HPG8_9ROSI	Non-specific lipid-transfer protein OS=Acer yangbiense OX=1000413 GN=EZV62_016792 PE=3 SV=1	2	99	CGVNVPYK	0.00298424	935.456	468.736	935.453	468.734	2	11	11137965	28.4084	1614.41	1290.18	28.32	0.37	1379.06
Non-specific serine/threonine protein kinase	1.11	1.11	0	RRRRRtr|A0A5C7IC14|A0A5C7IC14_9ROSI	REVERSED Non-specific serine/threonine protein kinase OS=Acer yangbiense OX=1000413 GN=EZV62_007956 PE=4 SV=1	0.122053	87.92	LEINELDK	-0.00608205	972.507	487.261	972.513	487.264	2	8	111397712	39.5936	3651.37	3612.07	39.58	0.44	2156.74
Nucleoside diphosphate kinase	25.68	25.68	25.68	tr|A0A5C7I0Q6|A0A5C7I0Q6_9ROSI	Nucleoside diphosphate kinase OS=Acer yangbiense OX=1000413 GN=EZV62_009492 PE=3 SV=1	2	99	GDYAVEIGR	-0.000566956	978.477	490.245	978.477	490.246	2	7	111385218	31.8365	1242.51	1087.96	31.75	0.49	1016.13
Oxoglutarate dehydrogenase (succinyl-transferring)	0.9606	0.9606	0.9606	tr|A0A5C7GYQ0|A0A5C7GYQ0_9ROSI	Oxoglutarate dehydrogenase (succinyl-transferring) OS=Acer yangbiense OX=1000413 GN=EZV62_025596 PE=3 SV=1	0.782516	98.94	NSASDVAICR	0.00353589	1091.51	546.76	1091.5	546.759	2	8	111373925	24.8952	498.58	471.96	24.81	1.06	526.971
PD40 domain-containing protein	12.78	12.78	12.78	tr|A0A5C7H8H5|A0A5C7H8H5_9ROSI	Uncharacterized protein OS=Acer yangbiense OX=1000413 GN=EZV62_022188 PE=4 SV=1	2	99	HIELFDLVK	-0.00369974	1112.62	557.317	1112.62	557.319	2	9	11144575	69.6002	339.07	318.23	69.65	0.25	784.71
Peroxidase	29.89	25.98	20.95	tr|A0A5C7H8G1|A0A5C7H8G1_9ROSI	Peroxidase OS=Acer yangbiense OX=1000413 GN=EZV62_022430 PE=3 SV=1	2	99	EAFEIIDDLR	-0.00253454	1219.61	610.81	1219.61	610.812	2	7	11143248	61.286	359.58	196.47	61.77	1	520.669
Phosphoglucomutase (alpha-D-glucose-1,6-bisphosphate-dependent)	14.95	12.63	8.185	tr|A0A5C7HJH0|A0A5C7HJH0_9ROSI; tr|A0A5C7H9D9|A0A5C7H9D9_9ROSI	Phosphoglucomutase (alpha-D-glucose-1,6-bisphosphate-dependent) OS=Acer yangbiense OX=1000413 GN=EZV62_018483 PE=3 SV=1; Phosphoglucomutase (alpha-D-glucose-1,6-bisphosphate-dependent) OS=Acer yangbiense OX=1000413 GN=EZV62_022331 PE=3 SV=1	2	99	EDFGGGHPDPNLTYAK	0.00513997	1716.78	573.267	1716.77	573.265	3	9	111387324	33.1316	626.83	585.74	33.17	0.5	973.702
Phosphoglucomutase (alpha-D-glucose-1,6-bisphosphate-dependent)	1.988	1.988	1.988	tr|A0A5C7INX2|A0A5C7INX2_9ROSI	Phosphoglucomutase (alpha-D-glucose-1,6-bisphosphate-dependent) OS=Acer yangbiense OX=1000413 GN=EZV62_005753 PE=3 SV=1	0.446117	97.53	INSVSTKPIEGQK	-0.000147534	1399.77	467.596	1399.77	467.596	3	8	111372711	24.1306	399.97	285.47	24.24	0.25	628.064
Phosphoglycerate kinase	35.91	31.42	31.42	tr|A0A5C7IPK3|A0A5C7IPK3_9ROSI	Phosphoglycerate kinase OS=Acer yangbiense OX=1000413 GN=EZV62_006238 PE=3 SV=1	2	99	ELDYLVGAVANPK	-0.00398603	1387.73	694.873	1387.73	694.875	2	13	111404333	43.7541	565.05	552.31	43.78	0.44	885.668
Phosphoglycerate mutase (2,3-diphosphoglycerate-independent)	9.515	7.899	7.899	tr|A0A5C7HKB3|A0A5C7HKB3_9ROSI	Phosphoglycerate mutase (2,3-diphosphoglycerate-independent) OS=Acer yangbiense OX=1000413 GN=EZV62_015299 PE=3 SV=1	0.9914	99	LVDFALASGK	-0.00174357	1019.56	510.789	1019.57	510.79	2	8	11139818	39.8391	538.13	537.38	39.89	0.81	558.416
Phospholipase A1	2.517	2.517	1.258	tr|A0A5C7HDY5|A0A5C7HDY5_9ROSI	Phospholipase A1 OS=Acer yangbiense OX=1000413 GN=EZV62_020315 PE=3 SV=1	2	99	GKQEQLSLEEISK	-5.75766e-05	1487.78	496.935	1487.78	496.935	3	8	111388214	33.6804	682.77	459.04	33.54	0.37	865.268
Phospholipase D	4.744	3.745	3.745	tr|A0A5C7IJH5|A0A5C7IJH5_9ROSI	Phospholipase D OS=Acer yangbiense OX=1000413 GN=EZV62_004266 PE=3 SV=1	2	99	SGEYEPSEKPEPDSDYIR	-0.0123654	2096.91	699.976	2096.92	699.98	3	9	111385335	31.925	420.14	300.48	32	0.25	695.696
Phosphopyruvate hydratase	24.49	24.49	21.54	tr|A0A5C7IN38|A0A5C7IN38_9ROSI	Phosphopyruvate hydratase OS=Acer yangbiense OX=1000413 GN=EZV62_005698 PE=3 SV=1	2	99	TYDLNFKEENNDGSQK	0.00367971	1900.85	634.623	1900.84	634.622	3	14	111385624	32.1057	1718.85	1384.22	32	0.31	2712.55
PKS_ER domain-containing protein	2.857	2.857	2.857	tr|A0A5C7IWV4|A0A5C7IWV4_9ROSI; tr|A0A5C7IVV3|A0A5C7IVV3_9ROSI; tr|A0A5C7IV69|A0A5C7IV69_9ROSI; tr|A0A5C7IUK6|A0A5C7IUK6_9ROSI; tr|A0A5C7IUH7|A0A5C7IUH7_9ROSI; tr|A0A5C7IUD7|A0A5C7IUD7_9ROSI	PKS_ER domain-containing protein OS=Acer yangbiense OX=1000413 GN=EZV62_001565 PE=4 SV=1; PKS_ER domain-containing protein OS=Acer yangbiense OX=1000413 GN=EZV62_001573 PE=4 SV=1; PKS_ER domain-containing protein OS=Acer yangbiense OX=1000413 GN=EZV62_001568 PE=4 SV=1; PKS_ER domain-containing protein OS=Acer yangbiense OX=1000413 GN=EZV62_001572 PE=4 SV=1; PKS_ER domain-containing protein OS=Ace…	2	99	MLDAVLLNMR	-0.00665996	1174.61	588.314	1174.62	588.317	2	8	111436910	64.0797	339.47	270.52	64.5	1.24	716.163
protein DJ-1 homolog B-like	3.898	3.898	3.898	tr|A0A5C7IEE3|A0A5C7IEE3_9ROSI	Uncharacterized protein OS=Acer yangbiense OX=1000413 GN=EZV62_008051 PE=4 SV=1	2	99	SGADVTVASVDK	-0.00193027	1147.57	574.792	1147.57	574.793	2	13	111377112	26.8802	1676.07	1637.36	26.9	0.55	1631.43
Protein kinase domain-containing protein	0.4394	0.4394	0	RRRRRtr|A0A5C7ILL7|A0A5C7ILL7_9ROSI; RRRRRtr|A0A5C7HQ80|A0A5C7HQ80_9ROSI; RRRRRtr|A0A5C7I088|A0A5C7I088_9ROSI	REVERSED Uncharacterized protein OS=Acer yangbiense OX=1000413 GN=EZV62_004301 PE=4 SV=1; REVERSED Uncharacterized protein OS=Acer yangbiense OX=1000413 GN=EZV62_013796 PE=4 SV=1; REVERSED Protein kinase domain-containing protein OS=Acer yangbiense OX=1000413 GN=EZV62_013772 PE=4 SV=1	0.0952845	83.26	IRDISPR	0.0272789	855.52	428.767	855.493	428.754	2	6	11139375	37.0963	2890.79	2478.65	36.78	1.12	1498.66
puromycin-sensitive aminopeptidase	1.684	1.684	1.684	tr|A0A5C7H137|A0A5C7H137_9ROSI	Uncharacterized protein OS=Acer yangbiense OX=1000413 GN=EZV62_023061 PE=3 SV=1	2	99	SSGNFCTQCEAEGFR	0.00544849	1748.69	875.354	1748.69	875.351	2	7	111387651	33.3471	22.1866	22.1866			637.094
Putative transferase	5.405	3.44	0	tr|A0A5C7H297|A0A5C7H297_9ROSI	Uncharacterized protein OS=Acer yangbiense OX=1000413 GN=EZV62_023594 PE=4 SV=1	0.176526	91.34	VEIGVAEGSTEIPK	-0.00217993	1427.75	714.882	1427.75	714.883	2	9	111393637	37.0688	521.11	489.79	37.09	0.31	1942.2
RuBisCO large subunit-binding protein subunit alpha isoform 2	16.87	6.135	4.448	tr|A0A5C7IX58|A0A5C7IX58_9ROSI	Uncharacterized protein OS=Acer yangbiense OX=1000413 GN=EZV62_002392 PE=3 SV=1	1.95861	99	VGAATETELEDR	-0.00398368	1289.61	645.81	1289.61	645.812	2	11	111378340	27.6262	3021.29	2469.42	27.52	0.37	2065.46
S-(hydroxymethyl)glutathione dehydrogenase	10.29	5.541	5.541	tr|A0A5C7I5W7|A0A5C7I5W7_9ROSI	S-(hydroxymethyl)glutathione dehydrogenase OS=Acer yangbiense OX=1000413 GN=EZV62_010916 PE=3 SV=1	0.388277	97.84	NFGVTEFVNPK	0.0128895	1250.64	626.328	1250.63	626.322	2	8	111402327	42.4927	486.97	482.3	42.52	1.57	839.077
S-formylglutathione hydrolase	3.169	3.169	3.169	tr|A0A5C7IM58|A0A5C7IM58_9ROSI	S-formylglutathione hydrolase OS=Acer yangbiense OX=1000413 GN=EZV62_005230 PE=3 SV=1	1.11919	99	SANVPLILR	-0.000552679	981.597	491.806	981.597	491.806	2	8	11139929	40.5288	541.1	447.34	40.45	0.31	466.549
Short-chain dehydrogenase/reductase	10.79	6.414	3.79	tr|A0A5C7I8S3|A0A5C7I8S3_9ROSI	Uncharacterized protein OS=Acer yangbiense OX=1000413 GN=EZV62_006819 PE=4 SV=1	2	99	VALVTGGDSGIGR	-0.0041097	1200.64	601.328	1200.65	601.33	2	10	111387625	33.319	1578.14	1332.06	33.23	0.43	1666.08
SWIM-type domain-containing protein	1.372	1.372	1.372	RRRRRtr|A0A5C7HWU1|A0A5C7HWU1_9ROSI	REVERSED Uncharacterized protein OS=Acer yangbiense OX=1000413 GN=EZV62_012638 PE=3 SV=1	0.430626	97.1	ANITSLRR	-0.0148295	929.526	465.77	929.541	465.778	2	7	11137989	28.5217	1574.39	1321.35	28.57	0.43	1196.26
Thioredoxin-dependent peroxiredoxin	5.705	5.705	5.705	tr|A0A5C7HMD0|A0A5C7HMD0_9ROSI	Thioredoxin-dependent peroxiredoxin OS=Acer yangbiense OX=1000413 GN=EZV62_015990 PE=4 SV=1	1.67778	99	SGGLGDLNYPLISDVTK	-0.00882796	1747.89	874.952	1747.9	874.957	2	8	111430132	59.8887	38.8423	38.8423			898.667
Transaldolase	2.703	2.703	2.703	tr|A0A5C7GWF9|A0A5C7GWF9_9ROSI	Transaldolase OS=Acer yangbiense OX=1000413 GN=EZV62_024895 PE=3 SV=1	2	99	LADDTNGTVEAAK	0.000102493	1303.63	652.82	1303.63	652.82	2	10	111372026	23.7194	272.25	249.87	23.75	0.56	347.589
triosephosphate isomerase, chloroplastic	4.027	4.027	0	tr|A0A5C7I8C2|A0A5C7I8C2_9ROSI; tr|A0A5C7I6T4|A0A5C7I6T4_9ROSI; tr|A0A5C7I6I5|A0A5C7I6I5_9ROSI; tr|A0A5C7I5E1|A0A5C7I5E1_9ROSI	Uncharacterized protein OS=Acer yangbiense OX=1000413 GN=EZV62_011836 PE=3 SV=1; Uncharacterized protein OS=Acer yangbiense OX=1000413 GN=EZV62_011838 PE=3 SV=1; Uncharacterized protein OS=Acer yangbiense OX=1000413 GN=EZV62_011738 PE=3 SV=1; Uncharacterized protein OS=Acer yangbiense OX=1000413 GN=EZV62_011737 PE=3 SV=1	0.0619809	93.98	TNVSADVASATR	-0.00287074	1191.57	596.792	1191.57	596.794	2	8	111377325	27.0054	338.93	286.41	26.91	0.68	829.576
Urease	4.167	4.167	1.667	tr|A0A5C7HI78|A0A5C7HI78_9ROSI	Urease OS=Acer yangbiense OX=1000413 GN=EZV62_017405 PE=3 SV=1	2	99	GSIDPSGLDNDNLR	0.00271324	1471.69	736.854	1471.69	736.852	2	8	111389838	34.7028	683.12	368.57	34.91	0.44	615.979
UTP--glucose-1-phosphate uridylyltransferase	4.894	4.894	4.894	tr|A0A5C7IKM7|A0A5C7IKM7_9ROSI	UTP--glucose-1-phosphate uridylyltransferase OS=Acer yangbiense OX=1000413 GN=EZV62_004768 PE=3 SV=1	2	99	LNGGLGTTMGCTGPK	-0.00221154	1462.69	732.352	1462.69	732.353	2	9	111385544	32.0529	40.0314	40.0314			478.175
V-ATPase 66 kDa subunit	3.571	3.571	3.571	tr|Q38758|Q38758_ACEPS; tr|A0A5C7IL30|A0A5C7IL30_9ROSI	V-ATPase 66 kDa subunit (Fragment) OS=Acer pseudoplatanus OX=4026 PE=2 SV=1; V-ATPase 69 kDa subunit OS=Acer yangbiense OX=1000413 GN=EZV62_004499 PE=3 SV=1	0.832683	99	LAADTPLLTGQR	-0.00378143	1254.69	628.352	1254.69	628.354	2	9	111392232	36.1929	285.07	205.22	36.28	0.37	681.469
AbfB domain-containing protein	5.251	2.625	2.625	tr|A0A5C7IVF9|A0A5C7IVF9_9ROSI	Uncharacterized protein OS=Acer yangbiense OX=1000413 GN=EZV62_001802 PE=4 SV=1	2	99	EGAGQSSSLNLR	0.00052065	1217.6	609.808	1217.6	609.807	2	10	111377524	27.1216	826.58	714.77	27.27	0.8	880.568
Aldose 1-epimerase	12.5	8.553	8.553	tr|A0A5C7H1L2|A0A5C7H1L2_9ROSI	Uncharacterized protein OS=Acer yangbiense OX=1000413 GN=EZV62_023398 PE=3 SV=1	1.61979	99	KGENPSITFK	-0.000143617	1119.59	560.803	1119.59	560.803	2	10	111378327	27.6121	815.78	717.08	27.65	0.25	824.207
Succinate-semialdehyde dehydrogenase	38.68	37.5	37.5	tr|A0A5C7IQ10|A0A5C7IQ10_9ROSI	Uncharacterized protein OS=Acer yangbiense OX=1000413 GN=EZV62_006316 PE=3 SV=1	2	99	EEVFGPVAPLLR	-0.00421922	1325.73	663.872	1325.73	663.874	2	10	111437916	64.7041	795.09	624.7	64.5	0.68	1008.2
Phytocyanin domain-containing protein	8.889	8.889	0	tr|A0A5C7I0K7|A0A5C7I0K7_9ROSI	Phytocyanin domain-containing protein OS=Acer yangbiense OX=1000413 GN=EZV62_013639 PE=4 SV=1	0.0974532	84.28	VGDSLVWK	-0.00222656	902.484	452.249	902.486	452.25	2	6	11139284	36.5362	456.8	327.95	36.65	0.81	392.354
Selenium binding family protein	6.953	6.953	4.294	tr|A0A5C7ITP4|A0A5C7ITP4_9ROSI	Uncharacterized protein OS=Acer yangbiense OX=1000413 GN=EZV62_001240 PE=3 SV=1	1.49485	99	IVDPADIVQK	-0.00121198	1096.61	549.313	1096.61	549.314	2	9	111392724	36.4959	1043.95	992.1	36.59	0.37	927.834
SERPIN domain-containing protein	41.28	39.23	36.92	tr|A0A5C7H5T1|A0A5C7H5T1_9ROSI	SERPIN domain-containing protein OS=Acer yangbiense OX=1000413 GN=EZV62_021503 PE=3 SV=1	2	99	AASNEVDFQTK	0.000146987	1208.57	605.291	1208.57	605.291	2	16	11137677	26.6348	6035.83	2345.27	26.47	0.24	1674.49
99
Genetic information processing
peptide-N4-(N-acetyl-beta- glucosaminyl)asparagine amidase A-like	4.013	1.445	0	tr|A0A5C7IEA1|A0A5C7IEA1_9ROSI	Uncharacterized protein OS=Acer yangbiense OX=1000413 GN=EZV62_008011 PE=4 SV=1	0.0520764	75.17	ADLILPISR	0.00336607	996.6	499.307	996.597	499.306	2	6	111403614	43.2936	260.82	210.53	43.4	0.44	407.491
14_3_3 domain-containing protein	10.31	6.107	0	tr|A0A5C7HM23|A0A5C7HM23_9ROSI	14_3_3 domain-containing protein OS=Acer yangbiense OX=1000413 GN=EZV62_015644 PE=3 SV=1	0.0777937	84.95	IISSIEQK	-0.0075941	916.516	459.265	916.523	459.269	2	6	111375015	25.5722	1089.45	1040.57	25.49	0.31	1162.37
20 kDa chaperonin, chloroplastic	43.65	34.13	34.13	tr|A0A5C7I006|A0A5C7I006_9ROSI	Uncharacterized protein OS=Acer yangbiense OX=1000413 GN=EZV62_013055 PE=3 SV=1	2	99	EKPSIGTVVAVGPGPVDEEGK	0.00165032	2064.08	689.033	2064.07	689.032	3	12	111395227	38.0524	712.42	650.07	38.08	0.25	1529.06
40S ribosomal protein S12	7.586	7.586	7.586	tr|A0A5C7GR09|A0A5C7GR09_9ROSI	40S ribosomal protein S12 OS=Acer yangbiense OX=1000413 GN=EZV62_026046 PE=3 SV=1	1.01773	99	KVVGCSCVVVK	-0.0144152	1233.64	412.222	1233.66	412.226	3	9	11137524	25.6856	406.18	360.03	25.61	0.31	820.504
60S acidic ribosomal protein P0	4.348	4.348	4.348	tr|A0A5C7HNP0|A0A5C7HNP0_9ROSI; tr|A0A5C7H081|A0A5C7H081_9ROSI	60S acidic ribosomal protein P0 OS=Acer yangbiense OX=1000413 GN=EZV62_016512 PE=3 SV=1; 60S acidic ribosomal protein P0 OS=Acer yangbiense OX=1000413 GN=EZV62_026030 PE=3 SV=1	2	99	GTVEIITPVELIK	-0.00625392	1410.83	706.421	1410.83	706.424	2	8	111438019	64.7694	210.72	203.7	64.68	0.5	888.657
60S acidic ribosomal protein P3-like	21.31	21.31	6.557	tr|A0A5C7GWM0|A0A5C7GWM0_9ROSI	Uncharacterized protein OS=Acer yangbiense OX=1000413 GN=EZV62_025019 PE=4 SV=1	2	99	GVFTYVCK	-6.16961e-05	972.474	487.244	972.474	487.244	2	6	111391710	35.8568	3072.57	2460.91	35.97	0.38	1622.23
60S ribosomal protein L12	5.325	5.325	5.325	tr|A0A5C7IX49|A0A5C7IX49_9ROSI; tr|A0A5C7HNY6|A0A5C7HNY6_9ROSI	Uncharacterized protein OS=Acer yangbiense OX=1000413 GN=EZV62_002429 PE=3 SV=1; Uncharacterized protein OS=Acer yangbiense OX=1000413 GN=EZV62_016337 PE=3 SV=1	0.318759	96.49	IGPLGLSPK	-0.00633487	880.532	441.273	880.538	441.276	2	6	11139255	36.3512	309.07	307.33	36.4	0.56	444.459
AAA domain-containing protein	4.185	4.185	4.185	tr|A0A5C7HFP7|A0A5C7HFP7_9ROSI	AAA domain-containing protein OS=Acer yangbiense OX=1000413 GN=EZV62_020262 PE=3 SV=1	0.899629	99	AIAGEAGVPFFSISGSEFVEMFVGVGASR	0.00268271	2933.43	978.817	2933.43	978.816	3	24	11144606	69.8021	2030.03	1929.04	69.83	0.19	3698.24
Abhydrolase_3 domain-containing protein	9.034	9.034	2.492	tr|A0A5C7I5H5|A0A5C7I5H5_9ROSI	Abhydrolase_3 domain-containing protein OS=Acer yangbiense OX=1000413 GN=EZV62_011348 PE=4 SV=1	2	99	GPDDWLNR	-0.00123448	971.445	486.73	971.446	486.73	2	7	11139129	35.5435	502.73	344.95	35.66	0.5	541.719
Aldedh domain-containing protein	12.72	6.759	6.759	tr|A0A5C7GZY2|A0A5C7GZY2_9ROSI	Aldedh domain-containing protein OS=Acer yangbiense OX=1000413 GN=EZV62_022864 PE=3 SV=1	2	99	IAFTGSTITGSK	-0.0151393	1181.61	591.814	1181.63	591.822	2	9	111389324	34.3758	2121.49	1364.69	34.53	0.31	2141.46
Bet_v_1 domain-containing protein	15.13	15.13	15.13	tr|A0A5C7HHL6|A0A5C7HHL6_9ROSI	Bet_v_1 domain-containing protein OS=Acer yangbiense OX=1000413 GN=EZV62_017662 PE=4 SV=1	2	99	DSTSLFPR	-0.000355882	921.455	461.735	921.456	461.735	2	5	11139126	35.5403	1496.5	1476.98	35.47	0.56	1151.91
C-CAP/cofactor C-like domain-containing protein	7.338	7.338	2.096	tr|A0A5C7I7W9|A0A5C7I7W9_9ROSI	C-CAP/cofactor C-like domain-containing protein OS=Acer yangbiense OX=1000413 GN=EZV62_011530 PE=3 SV=1	2	99	NLVIEDCDAK	-0.00301269	1175.55	588.78	1175.55	588.782	2	7	111382225	30.006	572.68	566.4	29.92	0.43	904.445
CAF1C_H4-bd domain-containing protein	2.133	2.133	0	tr|A0A5C7I6J5|A0A5C7I6J5_9ROSI	CAF1C_H4-bd domain-containing protein OS=Acer yangbiense OX=1000413 GN=EZV62_011748 PE=3 SV=1	0.137272	90.2	NENPVIPK	0.00358634	909.496	455.755	909.492	455.753	2	7	111375211	25.6932	500.14	497.38	25.68	0.13	844.803
Calreticulin	23.79	18.5	18.5	tr|A0A5C7I842|A0A5C7I842_9ROSI	Calreticulin OS=Acer yangbiense OX=1000413 GN=EZV62_006582 PE=3 SV=1	2	99	APLIDNPEFKDDPELYVFPK	7.73318e-05	2346.18	783.067	2346.18	783.067	3	9	111443531	68.2391	495.62	490.67	68.27	0.95	1181.35
chaperonin CPN60-2, mitochondrial	2.073	2.073	2.073	tr|A0A5C7IUF8|A0A5C7IUF8_9ROSI; tr|A0A5C7I3X3|A0A5C7I3X3_9ROSI	Uncharacterized protein OS=Acer yangbiense OX=1000413 GN=EZV62_001073 PE=3 SV=1; Uncharacterized protein OS=Acer yangbiense OX=1000413 GN=EZV62_010935 PE=3 SV=1	0.962573	99	IGGASEAEVGEK	-0.000629092	1145.56	573.785	1145.56	573.786	2	9	111372124	23.77	504.02	448.17	23.87	0.5	499.229
Clp R domain-containing protein	3.399	2.522	2.522	tr|A0A5C7H415|A0A5C7H415_9ROSI; tr|A0A5C7GWN2|A0A5C7GWN2_9ROSI	Clp R domain-containing protein OS=Acer yangbiense OX=1000413 GN=EZV62_024191 PE=3 SV=1; Clp R domain-containing protein OS=Acer yangbiense OX=1000413 GN=EZV62_025028 PE=3 SV=1	2	99	NNPVLIGEPGVGK	0.000104229	1292.71	647.362	1292.71	647.362	2	12	111391527	35.7502	885.09	755.9	35.84	0.31	1040.1
Coatomer subunit delta	3.461	3.461	3.461	tr|A0A5C7GUZ2|A0A5C7GUZ2_9ROSI	Coatomer subunit delta OS=Acer yangbiense OX=1000413 GN=EZV62_027613 PE=3 SV=1	2	99	FSATSTYSDLK	0.00112417	1218.58	610.296	1218.58	610.296	2	8	111388425	33.8165	543.6	449.43	33.73	1.12	613.121
CS domain-containing protein	1.491	1.491	1.491	tr|A0A5C7IHC7|A0A5C7IHC7_9ROSI; tr|A0A5C7I2W0|A0A5C7I2W0_9ROSI	CS domain-containing protein OS=Acer yangbiense OX=1000413 GN=EZV62_003618 PE=4 SV=1; CS domain-containing protein OS=Acer yangbiense OX=1000413 GN=EZV62_010439 PE=4 SV=1	2	99	VFITVLLPDAK	-0.000724743	1214.73	608.371	1214.73	608.371	2	9	111440110	66.0757	691.08	679.6	66.06	1.07	1804.21
DNA damage-inducible protein 1 isoform X1	8.14	8.14	3.256	tr|A0A5C7IGF1|A0A5C7IGF1_9ROSI	Uncharacterized protein OS=Acer yangbiense OX=1000413 GN=EZV62_009364 PE=3 SV=1	2	99	AFVDSGAQSTIISK	-0.00179703	1422.73	712.374	1422.74	712.375	2	7	111390439	35.0774	586.23	391.79	35.22	0.93	626.504
DUF3700 domain-containing protein	16	16	9.2	tr|A0A5C7IUF5|A0A5C7IUF5_9ROSI	DUF3700 domain-containing protein OS=Acer yangbiense OX=1000413 GN=EZV62_000711 PE=4 SV=1	1.31876	99	DRGPYPADQVVR	-0.00484612	1371.68	458.236	1371.69	458.237	3	10	111380411	28.8829	317.23	309.24	28.87	0.43	1006.91
E1 ubiquitin-activating enzyme	4.087	2.634	1.998	tr|A0A5C7HRF0|A0A5C7HRF0_9ROSI	E1 ubiquitin-activating enzyme OS=Acer yangbiense OX=1000413 GN=EZV62_016705 PE=3 SV=1	0.772113	99	LTITDDDVIEK	-0.00498759	1260.64	631.327	1260.64	631.33	2	8	111393529	36.9978	691.38	586.95	36.9	0.81	649.634
E2F transcription factor-like E2FE isoform X1	3.046	3.046	3.046	tr|A0A5C7H1H8|A0A5C7H1H8_9ROSI	Uncharacterized protein OS=Acer yangbiense OX=1000413 GN=EZV62_022866 PE=3 SV=1	0	99	TFGTDVTNISFK	-0.0105889	1329.63	665.825	1329.65	665.83	2	8	11142909	59.1807	2954.96	2870.86	59.23	1.12	2064.8
EF1_GNE domain-containing protein	23.24	23.24	13.38	tr|A0A5C7H3L2|A0A5C7H3L2_9ROSI	EF1_GNE domain-containing protein OS=Acer yangbiense OX=1000413 GN=EZV62_023819 PE=3 SV=1	2	99	SPSSDYVNASR	-0.00064272	1181.53	591.773	1181.53	591.773	2	13	111372533	24.0298	2358.53	1985.71	23.93	0.25	1272.76
Elongation factor 1-alpha	6.264	6.264	2.461	tr|A0A6B9S3G2|A0A6B9S3G2_ACEPM; tr|A0A5C7IYI4|A0A5C7IYI4_9ROSI; tr|A0A5C7IX98|A0A5C7IX98_9ROSI; tr|A0A5C7HS98|A0A5C7HS98_9ROSI; tr|A0A5C7GZ37|A0A5C7GZ37_9ROSI; tr|A0A5C7GYL7|A0A5C7GYL7_9ROSI	Elongation factor 1-alpha OS=Acer palmatum OX=66201 PE=2 SV=1; Elongation factor 1-alpha OS=Acer yangbiense OX=1000413 GN=EZV62_002251 PE=3 SV=1; Elongation factor 1-alpha OS=Acer yangbiense OX=1000413 GN=EZV62_002470 PE=3 SV=1; Tr-type G domain-containing protein OS=Acer yangbiense OX=1000413 GN=EZV62_016965 PE=3 SV=1; Elongation factor 1-alpha OS=Acer yangbiense OX=1000413 GN=EZV62_025467 PE=3 …	2	99	IGGIGTVPVGR	-0.00131755	1024.6	513.308	1024.6	513.309	2	9	111389615	34.5534	1746.76	1139.02	34.66	0.31	860.59
Eukaryotic initiation factor 4A-8-like isoform X1	2.887	2.887	2.887	tr|A0A5C7IJ29|A0A5C7IJ29_9ROSI; tr|A0A5C7HYH5|A0A5C7HYH5_9ROSI; tr|A0A5C7HYD1|A0A5C7HYD1_9ROSI; tr|A0A5C7HXN9|A0A5C7HXN9_9ROSI	Uncharacterized protein OS=Acer yangbiense OX=1000413 GN=EZV62_003451 PE=3 SV=1; Uncharacterized protein OS=Acer yangbiense OX=1000413 GN=EZV62_013227 PE=3 SV=1; Uncharacterized protein OS=Acer yangbiense OX=1000413 GN=EZV62_013228 PE=3 SV=1; Uncharacterized protein OS=Acer yangbiense OX=1000413 GN=EZV62_012958 PE=3 SV=1	2	99	GLDVIQQAQSGTGK	-0.0145566	1401.7	701.855	1401.71	701.862	2	9	111387740	33.3974	1199.73	585.93	33.23	0.43	892.035
Eukaryotic translation initiation factor 3 subunit I	5.215	2.761	2.761	tr|A0A5C7HJE2|A0A5C7HJE2_9ROSI; tr|A0A5C7ICA8|A0A5C7ICA8_9ROSI	Eukaryotic translation initiation factor 3 subunit I OS=Acer yangbiense OX=1000413 GN=EZV62_018287 PE=3 SV=1; Uncharacterized protein OS=Acer yangbiense OX=1000413 GN=EZV62_008122 PE=4 SV=1	2	99	SVDFSVGDK	-0.00126993	952.449	477.232	952.45	477.232	2	6	11138289	30.3573	648.07	567.64	30.46	0.25	711.55
FRIGIDA-like protein	0.9655	0.9655	0.9655	RRRRRtr|A0A5C7IBL3|A0A5C7IBL3_9ROSI; tr|A0A5C7HWQ1|A0A5C7HWQ1_9ROSI	REVERSED FRIGIDA-like protein OS=Acer yangbiense OX=1000413 GN=EZV62_007071 PE=3 SV=1; PCI domain-containing protein OS=Acer yangbiense OX=1000413 GN=EZV62_012920 PE=4 SV=1	0.323306	96.13	VYLVLEK	-7.05026e-05	862.516	432.265	862.516	432.265	2	7	11139264	36.4121	238.63	204.69	36.28	0.68	401.19
gag_pre-integrs domain-containing protein	2.141	2.141	2.141	RRRRRtr|A0A5C7HPM7|A0A5C7HPM7_9ROSI	REVERSED gag_pre-integrs domain-containing protein OS=Acer yangbiense OX=1000413 GN=EZV62_016608 PE=4 SV=1	0.821023	99	AAVVHSYSISGFSK	0.0226379	1451.76	484.928	1451.74	484.921	3	6	11144403	68.5241	768.04	549.41	68.01	1.07	630.078
Glutaredoxin-dependent peroxiredoxin	15.42	15.42	15.42	tr|A0A5C7IU51|A0A5C7IU51_9ROSI	Glutaredoxin-dependent peroxiredoxin OS=Acer yangbiense OX=1000413 GN=EZV62_000561 PE=3 SV=1	2	99	TINVEEAPSDMK	-0.000197282	1332.62	667.319	1332.62	667.319	2	12	111385031	31.7424	1473.34	974.16	31.88	0.31	1383.72
HABP4_PAI-RBP1 domain-containing protein	12.35	12.35	12.35	tr|A0A5C7H4P3|A0A5C7H4P3_9ROSI	HABP4_PAI-RBP1 domain-containing protein OS=Acer yangbiense OX=1000413 GN=EZV62_023730 PE=4 SV=1	2	99	EMTLEEYEK	0.000108098	1170.51	586.263	1170.51	586.263	2	7	111388820	34.0597	1495.68	1336.16	33.98	0.44	1387.11
HATPase_c domain-containing protein	10.38	8.677	4.552	tr|A0A5C7IFK6|A0A5C7IFK6_9ROSI	HATPase_c domain-containing protein OS=Acer yangbiense OX=1000413 GN=EZV62_009352 PE=3 SV=1	2	99	ADLVNNLGTIAR	-0.00284426	1255.69	628.85	1255.69	628.852	2	12	111399025	40.4208	1254.45	1245.35	40.39	0.38	1266.33
Heat shock 70 kDa protein	8.066	8.066	5.457	tr|A0A5C7IJK9|A0A5C7IJK9_9ROSI	Uncharacterized protein OS=Acer yangbiense OX=1000413 GN=EZV62_004039 PE=4 SV=1	2	99	GIDVVLNDESK	-0.0111999	1187.59	594.803	1187.6	594.809	2	9	111390730	35.2546	848.58	828.33	35.28	0.87	840.255
HMG box domain-containing protein	8.387	8.387	8.387	tr|A0A5C7HNZ9|A0A5C7HNZ9_9ROSI	HMG box domain-containing protein OS=Acer yangbiense OX=1000413 GN=EZV62_016622 PE=3 SV=1	2	99	ENPTVTAVSAVGK	-0.0015624	1271.67	636.843	1271.67	636.843	2	7	111385240	31.8603	2197.5	417.92	31.39	0.31	695.957
HSP70 domain-containing protein	8.926	7.81	4.324	tr|A0A5C7H345|A0A5C7H345_9ROSI	Uncharacterized protein OS=Acer yangbiense OX=1000413 GN=EZV62_023416 PE=3 SV=1	0.0798767	83.79	LVCPAINK	-0.00425564	913.501	457.758	913.505	457.76	2	7	111378411	27.6568	1323.31	1320.95	27.64	0.37	1487.81
KH domain-containing protein isofororm	6.528	6.528	5.193	tr|A0A5C7HYC1|A0A5C7HYC1_9ROSI	Uncharacterized protein OS=Acer yangbiense OX=1000413 GN=EZV62_012545 PE=4 SV=1	2	99	DTEADLNSPCR	-0.000717406	1276.53	639.275	1276.54	639.275	2	11	111374330	25.1624	578.75	550.96	25.12	0.88	735.263
Lactamase_B domain-containing protein	14.73	14.73	14.73	tr|A0A5C7GZB5|A0A5C7GZB5_9ROSI	Lactamase_B domain-containing protein OS=Acer yangbiense OX=1000413 GN=EZV62_025816 PE=3 SV=1	2	99	EAAIVDPVEPEK	0.000982421	1295.66	648.838	1295.66	648.838	2	9	111387934	33.5155	2121.89	322.1	33.04	0.31	530.024
Luminal binding protein	24.71	21.1	17.77	tr|A0A5C7GVS7|A0A5C7GVS7_9ROSI	Uncharacterized protein OS=Acer yangbiense OX=1000413 GN=EZV62_024462 PE=3 SV=1	1.03621	99	DAGIIAGLNVAR	0.000251356	1168.66	585.336	1168.66	585.336	2	9	111403022	42.9256	1158.55	1078.56	42.9	0.31	996.637
MBD domain-containing protein	21.36	21.36	18.97	tr|A0A5C7J098|A0A5C7J098_9ROSI	MBD domain-containing protein OS=Acer yangbiense OX=1000413 GN=EZV62_002655 PE=3 SV=1	2	99	ALLNESNEFVGDK	0.00096467	1434.7	718.357	1434.7	718.357	2	13	111395540	38.2538	2040.12	1845.21	38.15	0.37	1444.21
Mediator of RNA polymerase II transcription subunit 13	0.7353	0.7353	0.7353	RRRRRtr|A0A5C7IVD2|A0A5C7IVD2_9ROSI	REVERSED Mediator of RNA polymerase II transcription subunit 13 OS=Acer yangbiense OX=1000413 GN=EZV62_001638 PE=3 SV=1	0.178486	98.24	RMVKELTCGELHSAK	0.00175777	1773.89	887.951	1773.89	887.951	2	10	111418343	52.5408	2336.42	1608.88	53.18	1.69	1353.06
Myb_DNA-bind_3 domain-containing protein	2.439	2.439	2.439	tr|A0A5C7I3I3|A0A5C7I3I3_9ROSI	Myb_DNA-bind_3 domain-containing protein OS=Acer yangbiense OX=1000413 GN=EZV62_010774 PE=3 SV=1	0.106238	95.95	VWVWVNR	-0.00381879	958.499	480.257	958.503	480.259	2	6	11140648	45.0465	386.23	352.68	45.1	1.07	473.111
NAC-A/B domain-containing protein	5.691	5.691	5.691	tr|A0A5C7IMS6|A0A5C7IMS6_9ROSI	NAC-A/B domain-containing protein OS=Acer yangbiense OX=1000413 GN=EZV62_005069 PE=4 SV=1	0.590067	98.42	SPTSDTYIVFGEAK	0.00123643	1513.73	757.873	1513.73	757.872	2	9	111402043	42.3222	542.07	499.31	42.4	1.76	749.297
Nucleus-like protein	12.98	7.933	3.125	tr|A0A5C7HLD7|A0A5C7HLD7_9ROSI	Uncharacterized protein OS=Acer yangbiense OX=1000413 GN=EZV62_015418 PE=4 SV=1	2	99	RPESEEYGSGYGR	-0.000242705	1485.65	496.223	1485.65	496.223	3	14	111372317	23.8876	562.73	519.74	23.86	0.31	754.235
pentatricopeptide repeat-containing protein	1.829	1.829	0	tr|A0A5C7HDT3|A0A5C7HDT3_9ROSI	Uncharacterized protein OS=Acer yangbiense OX=1000413 GN=EZV62_020420 PE=4 SV=1	0.0726296	80.84	VRGLEQVEK	0.0126521	1056.61	529.31	1056.59	529.304	2	6	111397517	39.4742	260.32	249.22	39.45	1.06	1590.2
Peptidase A1 domain-containing protein	8.282	5.797	5.797	tr|A0A5C7HZL1|A0A5C7HZL1_9ROSI	Peptidase A1 domain-containing protein OS=Acer yangbiense OX=1000413 GN=EZV62_013668 PE=4 SV=1	2	99	VPEISLFFK	-0.00267619	1078.6	540.309	1078.61	540.31	2	7	11144292	67.83	264.4	213.96	67.89	0.44	278.527
Peptidase_M24 domain-containing protein	8.545	7.091	2	tr|A0A5C7HPZ7|A0A5C7HPZ7_9ROSI	Peptidase_M24 domain-containing protein OS=Acer yangbiense OX=1000413 GN=EZV62_016664 PE=3 SV=1	2	99	VVLSVSNPETR	-0.000168251	1199.65	600.833	1199.65	600.833	2	9	111385530	32.0344	1993.6	1432.08	32.12	0.37	1913.49
Peptidase_S9 domain-containing protein	4.797	4.797	3.545	tr|A0A5C7H7C9|A0A5C7H7C9_9ROSI	Peptidase_S9 domain-containing protein OS=Acer yangbiense OX=1000413 GN=EZV62_021521 PE=4 SV=1	2	99	AGGEPIDITPK	-0.00137043	1096.58	549.295	1096.58	549.295	2	11	111384815	31.6022	871.76	784.09	31.51	0.37	829.469
Peptidyl-prolyl cis-trans isomerase	8.108	8.108	2.703	tr|A0A5C7HFV8|A0A5C7HFV8_9ROSI	Peptidyl-prolyl cis-trans isomerase OS=Acer yangbiense OX=1000413 GN=EZV62_017326 PE=3 SV=1	2	99	TPWLDQR	-0.00384491	914.457	458.236	914.461	458.238	2	7	11138759	33.2395	420.59	419.51	33.42	1.74	845.257
PfkB domain-containing protein	8.232	8.232	8.232	tr|A0A5C7IVB8|A0A5C7IVB8_9ROSI	PfkB domain-containing protein OS=Acer yangbiense OX=1000413 GN=EZV62_001383 PE=3 SV=1	2	99	APGGAPANVAIAVTR	-0.00106426	1363.76	682.885	1363.76	682.886	2	11	111391339	35.6384	428.66	401.59	35.66	0.25	827.066
PHD-type domain-containing protein	1.223	1.223	0	tr|A0A5C7HN61|A0A5C7HN61_9ROSI	Uncharacterized protein OS=Acer yangbiense OX=1000413 GN=EZV62_016037 PE=4 SV=1	0.0604807	79.92	GVDLDMRSK	-0.0118224	1019.5	510.755	1019.51	510.761	2	6	111380314	28.8365	1376.3	929.72	28.93	0.37	838.5
PMEI domain-containing protein	6.077	6.077	6.077	tr|A0A5C7IHT2|A0A5C7IHT2_9ROSI	PMEI domain-containing protein OS=Acer yangbiense OX=1000413 GN=EZV62_009311 PE=4 SV=1	2	99	VGPPPPGLPEK	-0.00285478	1086.6	544.309	1086.61	544.311	2	9	111384411	31.3594	429.25	386.06	31.39	0.8	910.072
Polyubiquitin 10 protein	51.15	51.15	34.1	tr|A0A6B9S1J0|A0A6B9S1J0_ACEPM; tr|A0A5C7IG14|A0A5C7IG14_9ROSI; tr|A0A5C7IFJ1|A0A5C7IFJ1_9ROSI; tr|A0A5C7IFI0|A0A5C7IFI0_9ROSI; tr|A0A5C7IFG6|A0A5C7IFG6_9ROSI; tr|A0A5C7IFC6|A0A5C7IFC6_9ROSI; tr|A0A5C7IF45|A0A5C7IF45_9ROSI; tr|A0A5C7IEI3|A0A5C7IEI3_9ROSI; tr|A0A5C7IE27|A0A5C7IE27_9ROSI; tr|A0A5C7IDL3|A0A5C7IDL3_9ROSI; tr|A0A5C7I2D3|A0A5C7I2D3_9ROSI; tr|A0A5C7I286|A0A5C7I286_9ROSI; tr|A0A5C7HQD4|A…	Polyubiquitin 10 protein OS=Acer palmatum OX=66201 PE=2 SV=1; Uncharacterized protein OS=Acer yangbiense OX=1000413 GN=EZV62_008671 PE=4 SV=1; Uncharacterized protein OS=Acer yangbiense OX=1000413 GN=EZV62_009017 PE=4 SV=1; Uncharacterized protein OS=Acer yangbiense OX=1000413 GN=EZV62_009007 PE=4 SV=1; Uncharacterized protein OS=Acer yangbiense OX=1000413 GN=EZV62_009009 PE=4 SV=1; Uncharacteriz…	2	99	TLADYNIQK	-0.00219746	1064.55	533.281	1064.55	533.282	2	12	111382926	30.4372	11566.3	4887.89	30.23	0.31	2609.96
PPIase cyclophilin-type domain-containing protein	9.091	3.828	3.828	tr|A0A5C7H648|A0A5C7H648_9ROSI	Peptidyl-prolyl cis-trans isomerase OS=Acer yangbiense OX=1000413 GN=EZV62_021224 PE=3 SV=1	2	99	FADENFVK	-0.000219484	968.46	485.237	968.46	485.237	2	9	11138688	32.8061	4610.12	4287.54	32.86	0.31	2853.47
Proteasome subunit alpha type	17.18	17.18	17.18	tr|A0A5C7H649|A0A5C7H649_9ROSI	Proteasome subunit alpha type OS=Acer yangbiense OX=1000413 GN=EZV62_021368 PE=3 SV=1	2	99	VDDHIGVAIAGLTADGR	0.00180835	1678.87	560.629	1678.86	560.629	3	13	11143663	63.8868	470.39	365.11	63.76	0.8	794.516
Proteasome subunit alpha type	33.33	26.67	18.15	tr|A0A5C7HZQ2|A0A5C7HZQ2_9ROSI	Proteasome subunit beta OS=Acer yangbiense OX=1000413 GN=EZV62_009697 PE=3 SV=1	2	99	SPSPLLLPAQDAVTPLSEAEAVDLVK	-0.00302045	2659.43	887.484	2659.43	887.485	3	13	111443039	67.9331	311.36	296.24	67.89	0.57	858.901
Proteasome subunit beta	26.1	15.44	4.779	tr|A0A5C7HG86|A0A5C7HG86_9ROSI	Proteasome subunit beta OS=Acer yangbiense OX=1000413 GN=EZV62_017393 PE=3 SV=1	2	99	ASMGGYISSQSVK	0.000625871	1313.63	657.822	1313.63	657.822	2	8	111385720	32.1734	1128.81	457.71	31.94	0.31	742.255
protein CROWDED NUCLEI 4	1.939	1.108	1.108	tr|A0A5C7HT65|A0A5C7HT65_9ROSI	Uncharacterized protein OS=Acer yangbiense OX=1000413 GN=EZV62_014557 PE=3 SV=1	2	99	EQNVSEDRVSTK	-0.00363872	1390.67	696.34	1390.67	696.342	2	6	111390640	35.2031	1297.96	624.86	34.97	0.37	756.12
Protein disulfide-isomerase	37.45	37.45	37.45	tr|A0A5C7H7K4|A0A5C7H7K4_9ROSI	Protein disulfide-isomerase OS=Acer yangbiense OX=1000413 GN=EZV62_022167 PE=3 SV=1	2	99	EADGIVAYLK	0.000277586	1077.57	539.793	1077.57	539.793	2	9	111402316	42.4808	2678.43	2518.19	42.52	0.38	1444.54
PWWP domain-containing protein	1.016	1.016	0	RRRRRtr|A0A5C7HC27|A0A5C7HC27_9ROSI	REVERSED PWWP domain-containing protein OS=Acer yangbiense OX=1000413 GN=EZV62_019929 PE=4 SV=1	0.116907	87.41	RVQPGSSSSR	0.0150539	1059.56	530.786	1059.54	530.778	2	5	111401513	41.9767	763.3	752.7	41.9	0.94	637.154
Pyr_redox_2 domain-containing protein	34.51	31.19	24.12	tr|A0A5C7HNF5|A0A5C7HNF5_9ROSI	Pyr_redox_2 domain-containing protein OS=Acer yangbiense OX=1000413 GN=EZV62_016137 PE=4 SV=1	2	99	LPGFHVCVGSGGER	0.000612942	1470.7	491.242	1470.7	491.242	3	9	11143425	62.4035	264.1	219.19	62.46	0.93	459.017
replication factor C subunit 3-like	1.017	1.017	1.017	tr|A0A5C7I0H3|A0A5C7I0H3_9ROSI	Uncharacterized protein OS=Acer yangbiense OX=1000413 GN=EZV62_009422 PE=4 SV=1	0.379864	96.54	QLYIIR	-0.007654	804.478	403.246	804.486	403.25	2	5	11139982	40.898	290.17	289.4	40.9	1.19	291.391
Retrotran_gag_3 domain-containing protein	6.173	6.173	6.173	tr|A0A5C7HXG3|A0A5C7HXG3_9ROSI; tr|A0A5C7HXH3|A0A5C7HXH3_9ROSI	SHSP domain-containing protein OS=Acer yangbiense OX=1000413 GN=EZV62_013184 PE=3 SV=1; SHSP domain-containing protein OS=Acer yangbiense OX=1000413 GN=EZV62_013194 PE=3 SV=1	1.10791	99	AMAATPADVK	-0.0018203	989.483	495.749	989.485	495.75	2	8	11136902	21.8453	253.98	175.74	21.96	0.43	110.408
Ribonuclease	2.152	1.025	1.025	tr|A0A5C7HCA7|A0A5C7HCA7_9ROSI	Ribonuclease OS=Acer yangbiense OX=1000413 GN=EZV62_019734 PE=4 SV=1	0.567031	98.12	VPGSAEASIR	-0.00283675	985.516	493.765	985.519	493.767	2	7	111374215	25.0717	640.29	531.65	25.18	0.56	571.475
RING-type domain-containing protein	1.253	1.253	1.253	tr|A0A5C7HBE4|A0A5C7HBE4_9ROSI	RING-type domain-containing protein OS=Acer yangbiense OX=1000413 GN=EZV62_019580 PE=4 SV=1	2	99	LQEEIAYEK	0.00849758	1121.57	561.792	1121.56	561.787	2	10	111382613	30.2495	8635.07	7293.87	30.16	0.31	4444.58
RRM domain-containing protein	5.396	5.396	2.878	tr|A0A5C7H3V3|A0A5C7H3V3_9ROSI	RRM domain-containing protein OS=Acer yangbiense OX=1000413 GN=EZV62_024125 PE=4 SV=1	1.284	99	YGYVAEAR	-0.000933038	927.444	464.729	927.445	464.73	2	7	11137625	26.3037	1360.79	1329.04	26.23	0.31	1194.92
S1 motif domain-containing protein	11.7	11.7	5.848	tr|A0A5C7GZ92|A0A5C7GZ92_9ROSI	S1 motif domain-containing protein OS=Acer yangbiense OX=1000413 GN=EZV62_025959 PE=3 SV=1	2	99	ASHSPNLECR	0.0014354	1211.54	606.776	1211.54	606.775	2	10	111374232	25.0901	1016.3	866.4	25.17	0.25	940.178
SAM_MT_RSMB_NOP domain-containing protein	1.383	1.383	0	tr|A0A5C7IFS1|A0A5C7IFS1_9ROSI	Uncharacterized protein OS=Acer yangbiense OX=1000413 GN=EZV62_009246 PE=3 SV=1	0.0974532	85.12	FLALKESLER	0.00228451	1204.68	603.349	1204.68	603.348	2	5	11144435	68.7155	247.95	226.66	68.77	0.76	520.619
Serine-threonine kinase receptor-associated protein	3.562	3.562	3.562	tr|A0A5C7HYT2|A0A5C7HYT2_9ROSI	Uncharacterized protein OS=Acer yangbiense OX=1000413 GN=EZV62_012685 PE=4 SV=1	2	99	SSVTSAEVSQDGR	-0.00414297	1321.61	661.811	1321.61	661.813	2	11	111371632	23.4746	227.24	219.97	23.49	1	285.218
SHSP domain-containing protein	16.67	16.67	16.67	tr|A0A5C7HYU8|A0A5C7HYU8_9ROSI; tr|A0A5C7HXI4|A0A5C7HXI4_9ROSI	SHSP domain-containing protein OS=Acer yangbiense OX=1000413 GN=EZV62_013212 PE=3 SV=1; SHSP domain-containing protein OS=Acer yangbiense OX=1000413 GN=EZV62_013206 PE=3 SV=1	2	99	SYNAPTQTFVR	-0.000603309	1282.63	642.322	1282.63	642.323	2	7	111387933	33.5145	783.15	342.02	33.29	0.5	650.933
STI1 domain-containing protein	4.871	4.871	4.871	tr|A0A5C7HL01|A0A5C7HL01_9ROSI	STI1 domain-containing protein OS=Acer yangbiense OX=1000413 GN=EZV62_015536 PE=4 SV=1	2	99	NALASGANKDEEDSEGR	-0.00227266	1761.77	588.265	1761.78	588.266	3	17	111369812	22.3563	550.66	528.3	22.39	0.18	910.65
SUI1 domain-containing protein	10.8	9.155	9.155	tr|A0A5C7H2U9|A0A5C7H2U9_9ROSI	STI1 domain-containing protein OS=Acer yangbiense OX=1000413 GN=EZV62_023613 PE=4 SV=1	2	99	DASAALEINPDSAK	0.00257903	1400.68	701.348	1400.68	701.346	2	14	111389644	34.5848	1058.82	1034.89	34.6	0.44	1159.84
TCP-1/cpn60 chaperonin family protein	4.448	4.448	4.448	tr|A0A5C7IUL6|A0A5C7IUL6_9ROSI	Uncharacterized protein OS=Acer yangbiense OX=1000413 GN=EZV62_001619 PE=3 SV=1	2	99	VVAAGANPVLITR	-0.000285249	1279.76	640.888	1279.76	640.888	2	13	111392738	36.5111	569.53	554.65	36.53	0.31	800.493
TF-B3 domain-containing protein	7.377	7.377	0	RRRRRtr|A0A5C7HA49|A0A5C7HA49_9ROSI	REVERSED Uncharacterized protein OS=Acer yangbiense OX=1000413 GN=EZV62_019033 PE=4 SV=1	0.165579	90.83	TIDIETVIK	-0.00247491	1030.59	516.302	1030.59	516.303	2	8	111397815	39.6593	956.31	872.38	39.58	0.87	3439.3
Tr-type G domain-containing protein	11.63	11.63	7.592	tr|A0A5C7IIR0|A0A5C7IIR0_9ROSI	Tr-type G domain-containing protein OS=Acer yangbiense OX=1000413 GN=EZV62_003894 PE=3 SV=1	2	99	AYLPVVESFGFSSTLR	-0.00121672	1771.91	886.964	1771.91	886.965	2	8	111443134	67.9907	236.11	176.93	68.08	0.69	700.57
U2 snRNP auxiliary factor large subunit	2.857	2.857	0	tr|A0A5C7HRZ9|A0A5C7HRZ9_9ROSI	U2 snRNP auxiliary factor large subunit OS=Acer yangbiense OX=1000413 GN=EZV62_014178 PE=3 SV=1	0.0783135	83.47	VFLEYADTDGSSK	0.00858988	1430.67	716.34	1430.66	716.336	2	8	111392746	36.5197	305.71	303.04	36.53	0.37	830.379
Ubiquitin-specific protease 15	5.677	5.677	0	tr|A0A5C7ICS7|A0A5C7ICS7_9ROSI	Uncharacterized protein OS=Acer yangbiense OX=1000413 GN=EZV62_007917 PE=3 SV=1	0.210419	94.41	QFSGFVEDSSVGK	-0.00175612	1385.64	693.83	1385.65	693.83	2	7	111393338	36.8832	494.9	491.19	36.9	0.68	576.62
Vesicle-associated membrane protein 726	4.091	4.091	4.091	tr|A0A5C7ITK8|A0A5C7ITK8_9ROSI; tr|A0A5C7I374|A0A5C7I374_9ROSI; tr|A0A5C7GU91|A0A5C7GU91_9ROSI	Uncharacterized protein OS=Acer yangbiense OX=1000413 GN=EZV62_001124 PE=3 SV=1; Uncharacterized protein OS=Acer yangbiense OX=1000413 GN=EZV62_010967 PE=3 SV=1; Uncharacterized protein OS=Acer yangbiense OX=1000413 GN=EZV62_027562 PE=3 SV=1	2	99	GVMMENIEK	-0.00692926	1049.48	525.748	1049.49	525.752	2	7	111383028	30.501	3268.7	3142.64	30.47	0.92	2510.18
VOC domain-containing protein	13.1	13.1	13.1	tr|A0A5C7HFA0|A0A5C7HFA0_9ROSI	VOC domain-containing protein OS=Acer yangbiense OX=1000413 GN=EZV62_020966 PE=4 SV=1	2	99	ATDAVQFYK	-0.00114238	1041.51	521.763	1041.51	521.764	2	8	111385615	32.0862	740.46	490.1	31.94	0.37	776.324
WHy domain-containing protein	41.06	35.76	35.76	tr|A0A5C7IFK8|A0A5C7IFK8_9ROSI	WHy domain-containing protein OS=Acer yangbiense OX=1000413 GN=EZV62_009103 PE=3 SV=1	2	99	ICVDSPYSHSLPICEISYSFK	-4.75208e-05	2501.16	834.727	2501.16	834.727	3	15	111443734	68.3685	1051.78	853.34	68.2	0.31	1335.65
78
Signalling and cellular processes
ABC transporter domain-containing protein	1.276	1.276	0	RRRRRtr|A0A5C7HMZ8|A0A5C7HMZ8_9ROSI	REVERSED ABC transporter domain-containing protein OS=Acer yangbiense OX=1000413 GN=EZV62_015924 PE=4 SV=1	0.161151	89.67	GPSASMMLRR	0.000248334	1104.55	553.284	1104.55	553.284	2	7	111402416	42.5434	1442.47	257.21	41.96	0.44	567.057
Actin	2.653	2.653	2.653	tr|A0A5C7IY72|A0A5C7IY72_9ROSI; tr|A0A5C7HUN3|A0A5C7HUN3_9ROSI; tr|A0A5C7HNF2|A0A5C7HNF2_9ROSI; tr|A0A5C7HMM0|A0A5C7HMM0_9ROSI; tr|A0A5C7HAQ0|A0A5C7HAQ0_9ROSI; tr|A0A5C7H2X1|A0A5C7H2X1_9ROSI; tr|A0A5C7GYW0|A0A5C7GYW0_9ROSI; tr|A0A2S1KMY5|A0A2S1KMY5_ACEPM	Uncharacterized protein OS=Acer yangbiense OX=1000413 GN=EZV62_002638 PE=3 SV=1; Uncharacterized protein OS=Acer yangbiense OX=1000413 GN=EZV62_015121 PE=3 SV=1; Uncharacterized protein OS=Acer yangbiense OX=1000413 GN=EZV62_016436 PE=3 SV=1; Uncharacterized protein OS=Acer yangbiense OX=1000413 GN=EZV62_015794 PE=3 SV=1; Uncharacterized protein OS=Acer yangbiense OX=1000413 GN=EZV62_019115 PE=3 …	2	99	AGFAGDDAPR	-0.00251455	975.438	488.726	975.441	488.728	2	10	111373918	24.8877	1153.5	1089.24	24.81	0.31	954.146
ADF-H domain-containing protein	5.594	5.594	0	tr|A0A5C7IU17|A0A5C7IU17_9ROSI	ADF-H domain-containing protein OS=Acer yangbiense OX=1000413 GN=EZV62_000893 PE=3 SV=1	0.0491485	78.94	KNEVVVEK	-0.00941283	943.524	472.769	943.534	472.774	2	6	11139516	37.9675	283.14	116.58	38.46	1	440.951
ANAPC4_WD40 domain-containing protein	2.024	2.024	0	tr|A0A5C7GW71|A0A5C7GW71_9ROSI	ANAPC4_WD40 domain-containing protein OS=Acer yangbiense OX=1000413 GN=EZV62_024447 PE=4 SV=1	0.0452752	71.03	SLVYSPIDAR	0.000836789	1119.59	560.804	1119.59	560.803	2	6	111394421	37.5474	369.26	347.2	37.59	0.75	688.55
aspartic proteinase A1-like	4.381	4.381	4.381	tr|A0A5C7IE15|A0A5C7IE15_9ROSI	Uncharacterized protein OS=Acer yangbiense OX=1000413 GN=EZV62_008805 PE=3 SV=1	2	99	HTYVPVTQK	-0.00188919	1071.57	536.792	1071.57	536.793	2	12	111372417	23.9501	3456.32	2710.66	23.87	0.25	1644.33
Cysteine protease, putative	3.299	3.299	0	tr|A0A5C7H661|A0A5C7H661_9ROSI	Uncharacterized protein OS=Acer yangbiense OX=1000413 GN=EZV62_021629 PE=3 SV=1	0.0700704	80.37	AVANQPISVAIEAGGR	0.00213095	1551.84	776.927	1551.84	776.926	2	7	111396745	39.0069	172.84	169.77	39.02	0.25	666.266
Cysteine proteinase inhibitor	8.654	8.654	0	tr|A0A5C7GXK1|A0A5C7GXK1_9ROSI	Cysteine proteinase inhibitor OS=Acer yangbiense OX=1000413 GN=EZV62_025080 PE=3 SV=1	0.0319843	70.47	ENAVLEFAR	0.0043468	1047.54	524.777	1047.53	524.775	2	7	111396514	38.8488	277.36	269.03	38.65	1.18	769.503
FAS1 domain-containing protein	19.33	19.33	16.23	tr|A0A5C7I0Q4|A0A5C7I0Q4_9ROSI	Uncharacterized protein OS=Acer yangbiense OX=1000413 GN=EZV62_009714 PE=3 SV=1	2	99	APSVPDLSK	-0.00281502	912.489	457.252	912.492	457.253	2	9	111382112	29.9297	2274.57	1947.92	29.8	0.31	1531.14
Guanosine nucleotide diphosphate dissociation inhibitor	19.82	17.79	12.61	tr|A0A5C7I988|A0A5C7I988_9ROSI	Guanosine nucleotide diphosphate dissociation inhibitor OS=Acer yangbiense OX=1000413 GN=EZV62_006953 PE=3 SV=1	2	99	AVDGSFVYNK	4.04496e-05	1098.53	550.275	1098.53	550.275	2	9	111384310	31.2951	896.02	541.85	31.08	0.55	702.818
Hydrolase, hydrolyzing O-glycosyl compounds, putative	1.522	1.522	1.522	tr|A0A5C7IX51|A0A5C7IX51_9ROSI; tr|A0A5C7IB86|A0A5C7IB86_9ROSI; tr|A0A5C7IAY0|A0A5C7IAY0_9ROSI; tr|A0A5C7IAJ7|A0A5C7IAJ7_9ROSI; tr|A0A5C7GWV4|A0A5C7GWV4_9ROSI	Uncharacterized protein OS=Acer yangbiense OX=1000413 GN=EZV62_002063 PE=3 SV=1; Uncharacterized protein OS=Acer yangbiense OX=1000413 GN=EZV62_007636 PE=3 SV=1; Uncharacterized protein OS=Acer yangbiense OX=1000413 GN=EZV62_007632 PE=3 SV=1; Uncharacterized protein OS=Acer yangbiense OX=1000413 GN=EZV62_007635 PE=3 SV=1; Uncharacterized protein OS=Acer yangbiense OX=1000413 GN=EZV62_025109 PE=3 …	2	99	IGAATALEVR	-0.00448253	999.567	500.791	999.571	500.793	2	7	111387923	33.5036	434.82	256.19	33.66	0.81	625.144
Kinesin-like protein	0.9434	0.9434	0.9434	tr|A0A5C7H7T7|A0A5C7H7T7_9ROSI	Kinesin-like protein OS=Acer yangbiense OX=1000413 GN=EZV62_021731 PE=3 SV=1	2	99	GIFVAGLR	-0.0114596	831.485	416.75	831.497	416.756	2	7	11138814	33.6074	1408.2	503.27	33.29	0.43	510.663
MAM33 domain-containing protein	5.426	5.426	0	tr|A0A5C7GZC3|A0A5C7GZC3_9ROSI	Uncharacterized protein OS=Acer yangbiense OX=1000413 GN=EZV62_025730 PE=4 SV=1	0.0685421	80.79	IEDIPGQQTVILTR	-0.00202654	1581.87	791.943	1581.87	791.944	2	6	111400346	41.2595	187.79	172.87	41.21	0.31	614.68
Na_H_Exchanger domain-containing protein	0.9681	0.9681	0.9681	tr|A0A5C7I108|A0A5C7I108_9ROSI	Na_H_Exchanger domain-containing protein OS=Acer yangbiense OX=1000413 GN=EZV62_009824 PE=4 SV=1	0.712198	98.86	KEELQKEVDR	0.000571926	1272.67	637.341	1272.67	637.341	2	10	111375042	25.6014	3809.66	3621.02	25.62	0.19	2418.04
nucleolin 2-like isoform X1	15.84	15.84	14.44	tr|A0A5C7HIR9|A0A5C7HIR9_9ROSI	Uncharacterized protein OS=Acer yangbiense OX=1000413 GN=EZV62_018214 PE=4 SV=1	2	99	GFDTSAGEDQIR	-5.80747e-05	1294.58	648.297	1294.58	648.297	2	13	111382833	30.392	2407.1	2272.48	30.41	0.25	2062.46
Peroxiredoxin	19.09	9.545	9.545	tr|A0A5C7IQ04|A0A5C7IQ04_9ROSI	Peroxiredoxin OS=Acer yangbiense OX=1000413 GN=EZV62_000042 PE=3 SV=1	2	99	DIEAYTPGCK	-0.000347728	1152.51	577.263	1152.51	577.263	2	9	111382414	30.1313	1053.66	849.54	30.04	0.49	947.521
PH domain-containing protein	1.092	1.092	0	tr|A0A5C7H8Q8|A0A5C7H8Q8_9ROSI	PH domain-containing protein OS=Acer yangbiense OX=1000413 GN=EZV62_022081 PE=4 SV=1	0.14691	90.95	QRLIEEGLR	0.0102365	1112.64	557.327	1112.63	557.322	2	8	111372226	23.8349	2206.59	1728.73	23.74	0.25	1371.19
ultraviolet-B receptor UVR8-like	6.429	4.524	4.524	tr|A0A5C7HVR8|A0A5C7HVR8_9ROSI	Uncharacterized protein OS=Acer yangbiense OX=1000413 GN=EZV62_014865 PE=4 SV=1	0.787812	98.97	IQAFQGVSIK	-0.00374874	1089.61	545.814	1089.62	545.816	2	8	111395611	38.2847	562.13	514.81	38.21	0.69	599.477
Phorbol-ester/DAG-type domain-containing protein	10.37	10.37	7.719	tr|A0A5C7GYD0|A0A5C7GYD0_9ROSI	Phorbol-ester/DAG-type domain-containing protein OS=Acer yangbiense OX=1000413 GN=EZV62_025629 PE=4 SV=1	1.92082	99	YNDASVQSDIK	0.00533556	1238.58	620.299	1238.58	620.296	2	10	111377525	27.1238	837.9	740.56	27.08	0.55	897.888
18
Environmental information processing
Alcohol dehydrogenase-like protein 7	2.747	2.747	0	tr|A0A5C7H4R7|A0A5C7H4R7_9ROSI	Uncharacterized protein OS=Acer yangbiense OX=1000413 GN=EZV62_021129 PE=3 SV=1	0.0501223	90.67	IIGVDVNPEK	0.0121475	1082.61	542.312	1082.6	542.306	2	7	111401213	41.7886	342.94	145.63	42.46	1.25	665.551
Calmodulin-binding protein	0.9938	0.9938	0	tr|A0A5C7HVF9|A0A5C7HVF9_9ROSI	Uncharacterized protein OS=Acer yangbiense OX=1000413 GN=EZV62_012147 PE=3 SV=1	0.0467237	69.34	RAQLVELE	0.0114116	956.54	479.277	956.529	479.272	2	6	11139588	38.406	422.15	415.54	38.4	0.69	820.504
Desiccation-related protein PCC3-06-like	4.264	4.264	4.264	tr|A0A5C7GRT8|A0A5C7GRT8_9ROSI	Uncharacterized protein OS=Acer yangbiense OX=1000413 GN=EZV62_026722 PE=4 SV=1	2	99	ETAEDYANDTK	-0.00177832	1255.52	628.767	1255.52	628.768	2	10	111371631	23.4725	694.26	432.33	23.62	0.37	369.743
Guanine nucleotide-binding protein	9.48	7.339	7.339	tr|A0A5C7H346|A0A5C7H346_9ROSI	Uncharacterized protein OS=Acer yangbiense OX=1000413 GN=EZV62_023899 PE=4 SV=1	2	99	LWNTLGECK	-0.00199116	1119.54	560.775	1119.54	560.776	2	8	111391623	35.8083	986.66	864.56	35.9	0.5	877.547
L-ascorbate oxidase homolog	5.063	5.063	2.712	tr|A0A5C7H4R9|A0A5C7H4R9_9ROSI	Uncharacterized protein OS=Acer yangbiense OX=1000413 GN=EZV62_021133 PE=3 SV=1	2	99	VGSISDNPTGGGIYK	-0.00187257	1463.72	732.869	1463.73	732.87	2	18	111386617	32.7302	715.91	705.79	32.73	0.31	745.837
low-temperature-induced 65 kDa protein	8.179	8.179	8.179	tr|A0A5C7INS9|A0A5C7INS9_9ROSI	Uncharacterized protein OS=Acer yangbiense OX=1000413 GN=EZV62_005835 PE=4 SV=1	2	99	ISSATSAIADR	-0.0022331	1090.56	546.287	1090.56	546.288	2	14	111375811	26.0917	6493.84	2156.05	26.29	0.43	1809.96
LRRNT_2 domain-containing protein	2.602	2.602	0	tr|A0A5C7HD81|A0A5C7HD81_9ROSI	Uncharacterized protein OS=Acer yangbiense OX=1000413 GN=EZV62_020349 PE=4 SV=1	0.0555173	93.39	LTNLDLSVNRLTGSIPSSITK	-0.0185693	2229.2	744.075	2229.22	744.081	3	7	111444218	68.6665	1193.86	1072.79	68.83	1.39	1450.9
lysM domain-containing GPI-anchored protein 1	6.573	3.521	3.521	tr|A0A5C7H7K9|A0A5C7H7K9_9ROSI	Uncharacterized protein OS=Acer yangbiense OX=1000413 GN=EZV62_022143 PE=4 SV=1	0.627088	98.57	AEDIIAVPLPACASK	-0.00128699	1553.81	777.913	1553.81	777.913	2	8	111406440	45.0811	355.85	339.59	45.04	0.75	785.68
PMR5N domain-containing protein	2.299	2.299	0	tr|A0A5C7HLV6|A0A5C7HLV6_9ROSI	PMR5N domain-containing protein OS=Acer yangbiense OX=1000413 GN=EZV62_015810 PE=3 SV=1	0.0594835	77.96	WVDASKNPNK	-0.000760842	1157.58	579.798	1157.58	579.799	2	7	111393018	36.6754	658.89	595.62	37.52	1.68	845.387
Profilin	9.924	9.924	0	tr|A0A5C7IHK2|A0A5C7IHK2_9ROSI; tr|A0A5C7HXC7|A0A5C7HXC7_9ROSI; tr|A0A5C7HWI3|A0A5C7HWI3_9ROSI; tr|A0A0K1LJ12|A0A0K1LJ12_ACENE	Profilin OS=Acer yangbiense OX=1000413 GN=EZV62_003742 PE=3 SV=1; Profilin OS=Acer yangbiense OX=1000413 GN=EZV62_012851 PE=3 SV=1; Profilin OS=Acer yangbiense OX=1000413 GN=EZV62_012850 PE=3 SV=1; Profilin OS=Acer negundo OX=4023 PE=2 SV=1	0.259637	94.34	YMVIQGEPGAVIR	0.0067287	1431.76	716.888	1431.75	716.884	2	8	111414334	50.0264	426.07	356.13	51.05	2.19	701.804
Superoxide dismutase [Cu-Zn]	24.37	24.37	12.69	tr|A0A5C7IAM2|A0A5C7IAM2_9ROSI	Superoxide dismutase [Cu-Zn] OS=Acer yangbiense OX=1000413 GN=EZV62_007064 PE=3 SV=1	2	99	AVVVHADPDDLGK	-0.00113076	1334.68	445.901	1334.68	445.902	3	10	11138194	29.7976	1298.45	1273.01	29.73	0.31	1320.9
UBC core domain-containing protein	7.237	6.579	0	tr|A0A5C7HPQ9|A0A5C7HPQ9_9ROSI	UBC core domain-containing protein OS=Acer yangbiense OX=1000413 GN=EZV62_016001 PE=4 SV=1	0.0550241	74.71	LVQPPEGTYF	-7.43199e-05	1149.57	575.793	1149.57	575.793	2	6	111408519	46.3743	639.51	554.69	46.48	0.81	500.788
Vicilin-like antimicrobial peptides A	38.37	32.14	29.87	tr|A0A5C7I2F0|A0A5C7I2F0_9ROSI	Uncharacterized protein OS=Acer yangbiense OX=1000413 GN=EZV62_010677 PE=4 SV=1	2	99	AGTTFSIVNHR	-0.00279053	1201.62	601.816	1201.62	601.817	2	12	111382717	30.325	15365.2	4381.31	30.47	0.19	1994.77
13
Unclissified
Late embryogenesis abundant protein	32.33	27.59	27.59	tr|A0A5C7HRJ0|A0A5C7HRJ0_9ROSI	Uncharacterized protein OS=Acer yangbiense OX=1000413 GN=EZV62_016661 PE=3 SV=1	2	99	DQLGHEGYQEMGQR	0.00176935	1646.71	549.911	1646.71	549.911	3	13	111379330	28.2296	750.89	705.75	28.25	0.18	1496.51
11-S seed storage protein	20.24	16.94	16.94	tr|A0A5C7I2S7|A0A5C7I2S7_9ROSI	Uncharacterized protein OS=Acer yangbiense OX=1000413 GN=EZV62_010817 PE=3 SV=1	2	99	ADIYTPGVGR	-0.00172466	1047.53	524.774	1047.53	524.775	2	7	111385113	31.7696	10727.5	1451.15	31.14	0.37	1360.86
CYTOSOL_AP domain-containing protein	25.82	20.8	18.89	tr|A0A5C7HUH5|A0A5C7HUH5_9ROSI	CYTOSOL_AP domain-containing protein OS=Acer yangbiense OX=1000413 GN=EZV62_012110 PE=3 SV=1	2	99	EVFAATEASGEK	0.000979138	1237.58	619.799	1237.58	619.799	2	13	111378233	27.5564	2283.13	1893.67	27.46	0.31	1527.83
DLH domain-containing protein	33.22	33.22	22.61	tr|A0A5C7HGB1|A0A5C7HGB1_9ROSI	DLH domain-containing protein OS=Acer yangbiense OX=1000413 GN=EZV62_020648 PE=4 SV=1	2	99	ADSAAASASSFNK	-0.00138749	1267.57	634.791	1267.57	634.791	2	16	111384515	31.4334	2223.83	2130.18	31.39	0.31	1607
DUF295 domain-containing protein	3.299	3.299	3.299	tr|A0A5C7GZX2|A0A5C7GZX2_9ROSI; tr|A0A5C7GZL3|A0A5C7GZL3_9ROSI	DUF295 domain-containing protein OS=Acer yangbiense OX=1000413 GN=EZV62_025966 PE=4 SV=1; Uncharacterized protein OS=Acer yangbiense OX=1000413 GN=EZV62_025968 PE=3 SV=1	2	99	EQLGTEGYQELGR	-0.00682798	1478.69	740.354	1478.7	740.357	2	8	111389750	34.6536	492.94	398.7	34.54	0.56	1140.35
ECH_2 domain-containing protein	4.439	1.869	0	tr|A0A5C7HW44|A0A5C7HW44_9ROSI	Uncharacterized protein OS=Acer yangbiense OX=1000413 GN=EZV62_012716 PE=4 SV=1	0.00348833	16.29	GAPFSLSLTQK	-0.00166211	1147.62	574.818	1147.62	574.819	2	5	111401623	42.05	400.42	392.33	42.08	0.56	808.939
EGF_CA domain-containing protein	1.284	1.284	0	tr|A0A5C7HMJ1|A0A5C7HMJ1_9ROSI	EGF_CA domain-containing protein OS=Acer yangbiense OX=1000413 GN=EZV62_015345 PE=3 SV=1	0.149354	88.95	VCECPVVR	0.00302311	1017.48	509.746	1017.47	509.744	2	6	111373814	24.8208	472.04	430.38	24.87	0.94	663.277
em-like protein GEA6	3.299	3.299	3.299	tr|A0A5C7GZX2|A0A5C7GZX2_9ROSI; tr|A0A5C7GZL3|A0A5C7GZL3_9ROSI	DUF295 domain-containing protein OS=Acer yangbiense OX=1000413 GN=EZV62_025966 PE=4 SV=1; Uncharacterized protein OS=Acer yangbiense OX=1000413 GN=EZV62_025968 PE=3 SV=1	0	56.84	EQLGTEGYQELGR	-0.00682798	1478.69	740.354	1478.7	740.357	2	7	111389548	34.5268	492.94	476.5	34.54	0.56	902.366
Germin-like protein	4.147	4.147	4.147	tr|A0A5C7IGK8|A0A5C7IGK8_9ROSI; tr|A0A5C7IEX6|A0A5C7IEX6_9ROSI; tr|A0A5C7IEQ2|A0A5C7IEQ2_9ROSI; tr|A0A5C7IE63|A0A5C7IE63_9ROSI	Germin-like protein OS=Acer yangbiense OX=1000413 GN=EZV62_008861 PE=3 SV=1; Germin-like protein OS=Acer yangbiense OX=1000413 GN=EZV62_008863 PE=3 SV=1; Germin-like protein OS=Acer yangbiense OX=1000413 GN=EZV62_008866 PE=3 SV=1; Germin-like protein OS=Acer yangbiense OX=1000413 GN=EZV62_008865 PE=3 SV=1	2	99	GTELVLVQK	-0.00187188	985.579	493.797	985.581	493.798	2	9	111388312	33.7404	1408.19	1173.38	33.66	0.37	1525.3
Legumin family protein	80	77.55	76.53	tr|A0A5C7IV19|A0A5C7IV19_9ROSI	Uncharacterized protein OS=Acer yangbiense OX=1000413 GN=EZV62_000905 PE=3 SV=1	2	99	AGNSGLEWISFK	0.0172704	1308.65	655.333	1308.64	655.325	2	8	111439823	65.901	761.35	673.79	66.19	0.94	1231.89
Protein-L-isoaspartate O-methyltransferase	16.67	13.68	4.274	tr|A0A5C7H1U4|A0A5C7H1U4_9ROSI	Protein-L-isoaspartate O-methyltransferase OS=Acer yangbiense OX=1000413 GN=EZV62_023341 PE=3 SV=1	2	99	VAEVMETIDR	0.000655396	1161.57	581.793	1161.57	581.792	2	9	111388623	33.9385	633.35	515.96	34.22	1.56	816.35
TAXi_C domain-containing protein	1.008	1.008	0	tr|A0A5C7ISY8|A0A5C7ISY8_9ROSI; tr|A0A5C7IRE8|A0A5C7IRE8_9ROSI	Uncharacterized protein OS=Acer yangbiense OX=1000413 GN=EZV62_000533 PE=4 SV=1; TAXi_C domain-containing protein OS=Acer yangbiense OX=1000413 GN=EZV62_000532 PE=4 SV=1	0.0550241	82.45	EAAAKKMK	0.00993833	875.5	438.757	875.49	438.752	2	5	11140173	42.0911	145.71	122.22	41.96	0.31	313.935
TCTP domain-containing protein	5.357	5.357	5.357	tr|A0A5C7ITM6|A0A5C7ITM6_9ROSI; tr|A0A5C7I8U2|A0A5C7I8U2_9ROSI	TCTP domain-containing protein OS=Acer yangbiense OX=1000413 GN=EZV62_000305 PE=3 SV=1; TCTP domain-containing protein OS=Acer yangbiense OX=1000413 GN=EZV62_006424 PE=3 SV=1	0.721246	98.77	VVDIVDTFR	0.00138002	1062.57	532.293	1062.57	532.293	2	7	111403714	43.3564	927.07	869.7	43.4	0.5	743.515
13
